# Supplementary material for: Circulating tumor DNA profiling for non-invasive genomic analysis in Indian lung cancer patients: A real-world experience
Source: J Liq Biopsy. 2025 May 21;8:100300. doi: 10.1016/j.jlb.2025.100300 (PMC12158504; doi:10.1016/j.jlb.2025.100300)
Supplement: Multimedia component 1 [file mmc1.xlsx]

## Sheet: Supplementary Table S1
Supplementary Table S1: Clinical details of 425 lung cancer patients
Sr No	Patient ID	Gender	Age	Smoking habit	Lung cancer subtype	NSCLC Subtype
1	cfDNA_10_RGCI	Male	61	NA	NA	NA
2	cfDNA_11_RGCI	Male	62	NA	NA	NA
3	cfDNA_33_RGCI	Male	33	NA	NA	NA
4	cfDNA08_RGCI	Male	59	NA	NSCLC	NA
5	cfDNA09_RGCI	Female	86	NA	NSCLC	NA
6	cfDNA12_RGCI	Female	67	NA	NSCLC	NA
7	cfDNA14_RGCI	Male	40	NA	NSCLC	NA
8	cfDNA15_RGCI	Male	57	NA	NSCLC	NA
9	cfDNA20_HCG	Male	66	NA	NSCLC	NA
10	cfDNA21	Female	59	NA	NSCLC	NA
11	cfDNA22	Female	56	NA	NSCLC	NA
12	cfDNA23	Female	87	NA	NSCLC	NA
13	cfTNA_105	Female	76	NA	NSCLC	NA
14	cfTNA_106	Female	51	NA	NSCLC	NA
15	cfTNA_111_RGCI	Female	57	NA	NSCLC	NA
16	CFTNA_124_RGCI	Female	82	NA	NSCLC	NA
17	CFTNA_125_RGCI	Male	53	NA	NSCLC	NA
18	CFTNA_126_RGCI	Female	61	NA	NSCLC	NA
19	CFTNA_238_RGCI	Male	58	NA	NSCLC	NA
20	cfTNA107	Male	75	NA	NSCLC	NA
21	cfTNA108	Female	66	NA	NSCLC	NA
22	cfTNA109	Female	43	NA	NSCLC	NA
23	cfTNA110_RGCI	Male	46	NA	NSCLC	NA
24	cfTNA123_RGCI	Male	36	NA	NSCLC	NA
25	cfTNA140_RGCI	Female	56	NA	NSCLC	NA
26	cfTNA141_RGCI	Male	65	NA	NSCLC	NA
27	cfTNA142_RGCI	Male	75	NA	NSCLC	NA
28	cfTNA143_RGCI	Female	53	NA	NSCLC	NA
29	CFTNA87_HCG	Male	62	NA	NSCLC	NA
30	KHM_M-509_23	Female	31	NA	NSCLC	LUAD
31	KH-M-145-23	Male	61	NA	NSCLC	LUAD
32	KHM-273-23	Male	37	Non-Smoker	NSCLC	LUAD
33	KHM-M-103-23	Male	68	NA	NSCLC	LUAD
34	KHM-M-143-23	Male	71	NA	NSCLC	LUAD
35	KHM-M-130-23	Male	72	NA	NA	NA
36	KHM-M-143-23	Male	71	NA	NSCLC	NA
37	KHM-M-155-23	Female	42	NA	NSCLC	LUAD
38	KHM-M-157-23	Male	57	NA	NSCLC	ADENOSQUAMOUS
39	KHM-M-161-23	Male	41	NA	NSCLC	LUAD
40	KHM-M-166-23	Male	67	Smoker	NSCLC	LUAD
41	KHM-M-170-23	Male	70	NA	NSCLC	LUAD
42	KHM-M-192-23	Male	63	Smoker	NSCLC	LUSC
43	KHM-M-193-23	Male	39	NA	NSCLC	NA
44	KHM-M-194-23	Male	34	NA	NSCLC	NA
45	KHM-M-195-23	Female	48	NA	NSCLC	LUAD
46	KHM-M-204-23	Male	67	Smoker	NSCLC	LUAD
47	KHM-M-215-23	Male	67	Smoker	NSCLC	LUAD
48	KHM-M-216-23	Female	67	Non-Smoker	NSCLC	LUAD
49	KHM-M-227-23	Male	64	NA	NSCLC	LUSC
50	KHM-M-24-23	Male	71	NA	NSCLC	NA
51	KHM-M-246-23	Female	56	Non-Smoker	NSCLC	LUAD
52	KHM-M-249-23	Male	57	Smoker	NSCLC	LUAD
53	KHM-M-250-23	Male	75	Smoker	NSCLC	LUAD
54	KHM-M-251-23	Male	52	NA	NSCLC	LUAD
55	KHM-M-252-23	Male	31	NA	NSCLC	LUAD
56	KHM-M-25-23	Male	63	NA	NSCLC	NA
57	KHM-M-26-23	Female	59	NA	NSCLC	NA
58	KHM-M-263-23	Male	64	Smoker	NSCLC	LUAD
59	KHM-M-267-23	Male	68	Smoker	NSCLC	LUSC
60	KHM-M-268-23	Male	49	Non-Smoker	NSCLC	LUAD
61	KHM-M-269-23	Male	65	Smoker	NSCLC	LUSC
62	KHM-M-275-23	Male	75	Smoker	Sarcomatoid Carcinoma	NA
63	KHM-M-283-23	Male	72	NA	NSCLC	LUAD
64	KHM-M-288-23	Male	90	NA	NA	NA
65	KHM-M-293-23	Female	75	Non-Smoker	NSCLC	LUSC
66	KHM-M-310-23	Female	68	NA	NSCLC	LUAD
67	KHM-M-312-23	Female	63	NA	NSCLC	LUAD
68	KHM-M-319-23	Male	59	Non-Smoker	NA	ADENOCARCINOMA
69	KHM-M-323-23	Female	41	Non-Smoker	NSCLC	LUSC
70	KHM-M-324-23	Male	66	NA	NSCLC	LUAD
71	KHM-M-330-23	Male	78	NA	NSCLC	LUAD
72	KHM-M-340-23	Male	52	NA	NSCLC	LUAD
73	KHM-M-341-23	Female	42	NA	NSCLC	LUAD
74	KHM-M-342-23	Female	41	NA	NSCLC	LUAD
75	KHM-M-348-23	Male	60	Smoker	NSCLC	NA
76	KHM-M-354-23	Male	60	Smoker	NSCLC	LUSC
77	KHM-M-356-23	Male	48	Smoker	NSCLC	LUAD
78	KHM-M-368-23	Female	23	NA	NSCLC	LUAD
79	KHM-M-369-23	Female	64	NA	NSCLC	LUAD
80	KHM-M-378-23	Male	55	smoker	NSCLC	LUSC
81	KHM-M-388-23	Male	69	NA	NSCLC	LUAD
82	KHM-M-389-23	Female	76	NA	NSCLC	LUAD
83	KHM-M-390-23	Male	58	Smoker	NSCLC	LUSC
84	KHM-M-391-23	Female	79	NA	NSCLC	LUAD
85	KHM-M-392-23	Male	49	NA	NSCLC	LUAD
86	KHM-M-39-23	Male	63	NA	NSCLC	LUAD
87	KHM-M-393-23	Male	82	NA	NSCLC	NA
88	KHM-M-395-23	Female	41	NA	NSCLC	LUAD
89	KHM-M-40-23	Male	76	NA	NA	NA
90	KHM-M-404-23	Female	32	NA	NSCLC	LUAD
91	KHM-M-419-23	Male	55	Smoker	NSCLC	LUAD
92	KHM-M-420-23	Male	59	Smoker	NSCLC	NA
93	KHM-M-434-23	Female	57	NA	SARCOMATOID CARCINOMA	NA
94	KHM-M-435-23	Male	50	NA	NSCLC	NA
95	KHM-M-447-23	Male	66	Non-Smoker	NSCLC	LUSC
96	KHM-M-459-23	Female	25	Non-Smoker	NSCLC	LUSC
97	KHM-M-46-23	Female	67	NA	NSCLC	NA
98	KHM-M-481-23	Male	68	Non-Smoker	NSCLC	LUSC
99	KHM-M-482-23	Female	78	NA	NA	NA
100	KHM-M-485-23	Female	65	Smoker	NSCLC	LUAD
101	KHM-M-491-23	Female	49	NA	NSCLC	LUAD
102	KHM-M-510-23	Male	74	NA	NSCLC	LUAD
103	KHM-M-514-23	Female	46	NA	NSCLC	LUAD
104	KHM-M-518-23	Male	37	NA	NA	NA
105	KHM-M-530-23	Female	31	Non-Smoker	NSCLC	LUAD
106	KHM-M-535-23	Male	50	Smoker	NSCLC	LUAD
107	KHM-M-537-23	Male	37	Smoker	NSCLC	LUAD
108	KHM-M-538-23	Male	51	Smoker	NSCLC	LUSC
109	KHM-M-546-23	Male	37	NA	NSCLC	LUAD
110	KHM-M-555-23	Female	43	Non-Smoker	NSCLC	LUAD
111	KHM-M-556-23	Male	63	Smoker	NSCLC	LUAD
112	KHM-M-561-23	Male	54	Smoker	NSCLC	LUAD
113	KHM-M-562-23	Female	52	Non-Smoker	NSCLC	LUAD
114	KHM-M-574-23	Male	42	Smoker	NSCLC	LUAD
115	KHM-M-591-23	Female	31	Non-Smoker	NSCLC	LUAD
116	KHM-M-593-23	Male	22	Smoker	NSCLC	LUAD
117	KHM-M-633-23	Female	31	NA	NSCLC	LUAD
118	KHM-M-641-23	Female	55	NA	NSCLC	LUAD
119	KHM-M-642-23	Male	69	Smoker	NSCLC	LUAD
120	KHM-M-64-23	Male	46	NA	NSCLC	LUAD
121	KHM-M-643-23	Male	60	NA	NSCLC	LUAD
122	KHM-M-646-23	Female	76	NA	NSCLC	LUAD
123	KHM-M-656-23	Female	60	NA	NSCLC	LUAD
124	KHM-M-664-23	Male	59	NA	NSCLC	LUAD
125	KHM-M-78-23	Male	68	NA	NSCLC	LUAD
126	KHM-M-85-23	Female	54	NA	NSCLC	LUAD
127	KHM-M-99-23	Female	57	NA	NSCLC	LUAD
128	cfDNA-02	Male	60	NA	NA	NA
129	KHM-M-764-23	Male	78	Smoker	NSCLC	LUSC
130	KHM-M-766-23	Female	52	NA	NSCLC	LUAD
131	KHM-M-779-23	Female	60	NA	NSCLC	LUAD
132	KHM-M-786-23	Female	59	NA	NSCLC	LUAD
133	KHM-M-795-23	Male	72	NA	NSCLC	LUAD
134	KHM-M-809-23	Male	76	Smoker	NSCLC	LUAD
135	KHM-M-810-23	Male	48	NA	NSCLC	LUAD
136	KHM-M-812-23	Male	41	NA	NSCLC	LUAD
137	KHM-M-824-23	Male	68	Smoker	NSCLC	LUSC
138	KHM-M-638-23	Male	43	NA	NSCLC	LUAD
139	KHM-M-668-23	Male	73	NA	NSCLC	LUSC
140	KHM-M-773-23	Female	84	NA	NSCLC	LUAD
141	KHM-M-831-23	Female	75	Non-Smoker	NSCLC	LUAD
142	KHM-M-832-23	Female	78	Non-Smoker	NSCLC	LUAD
143	cfDNA-03_HCG	Male	60	NA	NSCLC	LUAD
144	KHM-140-23	Male	68	Smoker	NSCLC	LUSC
145	KHM-386-23	Female	52	Non-Smoker	NSCLC	LUSC
146	KHM-M-107-23	Female	53	Non-Smoker	NSCLC	LUAD
147	KHM-M-108-23	Male	65	Smoker	SCLC	NA
148	KHM-M-109	Male	49	Smoker	NSCLC	LUAD
149	KHM-M-111-23	Female	48	Non-Smoker	NSCLC	LUAD
150	KHM-M-113-23	Male	56	Smoker	NSCLC	LUAD
151	KHM-M-114-23	Female	38	Non-Smoker	NSCLC	LUAD
152	KHM-M-116-23	Female	58	Non-Smoker	NSCLC	LUAD
153	KHM-M-121-23	Male	71	Smoker	NSCLC	LUAD
154	KHM-M-124-23	Male	67	Smoker	NSCLC	LUAD
155	KHM-M-126-23	Male	78	Non-Smoker	NSCLC	LUAD
156	KHM-M-137-23	Female	57	Non-Smoker	NSCLC	LUAD
157	KHM-M-141-23	Male	46	Non-Smoker	NSCLC	LUAD
158	KHM-M-147-23	Male	48	Non-Smoker	NSCLC	LUAD
159	KHM-M-148-23	Female	51	Non-Smoker	NSCLC	LUAD
160	KHM-M-149-23	Female	54	Non-Smoker	NSCLC	LUAD
161	KHM-M-152-23	Male	52	Non-Smoker	NSCLC	LUAD
162	KHM-M-153-23	Female	73	Non-Smoker	NSCLC	LUAD
163	KHM-M-154-23	Male	57	Smoker	NSCLC	LUAD
164	KHM-M-163-23	Female	36	Non-Smoker	NSCLC	LUAD
165	KHM-M-165-23	Female	62	NA	NSCLC	LUAD
166	KHM-M-167-23	Male	50	Smoker	NSCLC	LUAD
167	KHM-M-168-23	Male	61	Non-Smoker	NSCLC	LUAD
168	KHM-M-169-23	Female	57	NA	NSCLC	LUAD
169	KHM-M-178-23	Male	61	Smoker	NSCLC	PLEOMORPHIC
170	KHM-M-179-23	Male	32	Smoker	NSCLC	LUAD
171	KHM-M-184-23	Male	52	Smoker	SCLC	NA
172	KHM-M-185-23	Female	67	Non-Smoker	NSCLC	LUSC
173	KHM-M-186-23	Male	62	Smoker	NSCLC	LUSC
174	KHM-M-187-23	Male	53	NA	NSCLC	ADENOSQUAMOUS
175	KHM-M-189-23	Male	58	Smoker	NSCLC	LUSC
176	KHM-M-190-23	Female	37	Non-Smoker	NSCLC	LUAD
177	KHM-M-191-23	Male	64	Non-Smoker	NSCLC	LUAD
178	KHM-M-197-23	Female	57	Smoker	NSCLC	LUAD
179	KHM-M-198-23	Male	45	Non-Smoker	NSCLC	LUAD
180	KHM-M-199-23	Male	53	Non-Smoker	NSCLC	LUAD
181	KHM-M-206-23	Male	50	Non-Smoker	NSCLC	LUSC
182	KHM-M-212-23	Male	58	Non-Smoker	NSCLC	LUSC
183	KHM-M-230-23	Female	60	Non-Smoker	NSCLC	LUAD
184	KHM-M-231-23	Female	43	Non-Smoker	NSCLC	LUAD
185	KHM-M-232-23	Female	47	Non-Smoker	NSCLC	LUAD
186	KHM-M-233-23	Male	53	Non-Smoker	NSCLC	LUAD
187	KHM-M-234-23	Male	63	Smoker	SCLC	NA
188	KHM-M-237-23	Female	65	Smoker	NSCLC	LUAD
189	KHM-M-238-23	Male	45	Non-Smoker	NSCLC	LUSC
190	KHM-M-239-23	Male	56	Smoker	NSCLC	LUSC
191	KHM-M-240-23	Male	63	Non-Smoker	NSCLC	LUAD
192	KHM-M-241-23	Male	66	NA	NSCLC	LUAD
193	KHM-M-244-23	Male	51	Non-Smoker	NSCLC	LUAD
194	KHM-M-245-23	Male	56	Smoker	NSCLC	LUSC
195	KHM-M-247-23	Female	51	NA	NSCLC	LUAD
196	KHM-M-257-23	Male	46	Non-Smoker	NSCLC	LUAD
197	KHM-M-258-23	Female	35	Non-Smoker	NSCLC	LUAD
198	KHM-M-262-23	Male	64	Smoker	NSCLC	LUSC
199	KHM-M-332-23	Female	39	Non-Smoker	NSCLC	LUAD
200	KHM-M-335-23	Male	59	Smoker	NSCLC	LUAD
201	KHM-M-337-23	Male	65	Smoker	NSCLC	LUAD
202	KHM-M-338-23	Female	47	Non-Smoker	NSCLC	LUAD
203	KHM-M-347-23	Male	68	Smoker	NSCLC	LUSC
204	KHM-M-351-23	Male	57	Non-Smoker	NSCLC	LUAD
205	KHM-M-353-23	Male	52	Smoker	NSCLC	LUAD
206	KHM-M-355-23	Male	75	Smoker	NSCLC	LUAD
207	KHM-M-36-23	Female	68	Non-Smoker	NSCLC	LUAD
208	KHM-M-364-23	Male	66	Smoker	NSCLC	LUAD
209	KHM-M-387-23	Female	64	Non-Smoker	NSCLC	LUAD
210	KHM-M-394-23	Male	69	Smoker	NSCLC	LUSC
211	KHM-M-398-23	Male	65	Smoker	NSCLC	LUAD
212	KHM-M-42-23	Female	54	NA	NSCLC	LUAD
213	KHM-M-44-23	Male	67	Non-Smoker	NSCLC	LUAD
214	KHM-M-455-23	Male	34	Non-Smoker	NSCLC	LUAD
215	KHM-M-463-23	Female	47	Non-Smoker	NA	NA
216	KHM-M-464-23	Male	59	Smoker	NA	NA
217	KHM-M-48-23	Male	25	NA	NSCLC	LUAD
218	KHM-M-498-23	Male	75	Smoker	NSCLC	LUSC
219	KHM-M-500-23	Male	60	Smoker	NSCLC	LUAD
220	KHM-M-501-23	Male	53	Non-Smoker	NSCLC	LUAD
221	KHM-M-502-23	Male	29	Non-Smoker	NSCLC	LUAD
222	KHM-M-50-23	Male	72	Smoker	NSCLC	LUSC
223	KHM-M-507-23	Male	60	Smoker	NSCLC	LUAD
224	KHM-M-508-23	Female	50	Non-Smoker	NSCLC	LUAD
225	KHM-M-513-23	Female	52	Non-Smoker	NSCLC	LUSC
226	KHM-M-515-23	Female	46	Non-Smoker	NSCLC	LUAD
227	KHM-M-516-23	Male	67	Smoker	NSCLC	LUSC
228	KHM-M-517-23	Female	55	Non-Smoker	NSCLC	LUAD
229	KHM-M-521-23	Male	57	Smoker	NSCLC	LUAD
230	KHM-M-527-23	Male	50	Non-Smoker	NSCLC	LUAD
231	KHM-M-53-23	Male	66	Smoker	NSCLC	LUAD
232	KHM-M-54-23	Female	41	NA	NSCLC	LUAD
233	KHM-M-545-23	Female	79	NA	NSCLC	LUAD
234	KHM-M-548-23	Male	64	Smoker	NSCLC	LUSC
235	KHM-M-549-23	Male	33	Smoker	NSCLC	LUAD
236	KHM-M-560-23	Male	54	Non-Smoker	NSCLC	LUAD
237	KHM-M-57-23	Male	60	Smoker	NSCLC	LUSC
238	KHM-M-58-23	Male	36	Smoker	NSCLC	LUAD
239	KHM-M-62-23	Female	39	Non-Smoker	NSCLC	LUAD
240	KHM-M-63-23	Male	63	Smoker	NSCLC	NA
241	KHM-M-66-23	Male	62	Smoker	NSCLC	LUAD
242	KHM-M-663-23	Male	65	NA	NSCLC	LUAD
243	KHM-M-676-23	Female	53	NA	NSCLC	LUSC
244	KHM-M-677-23	Male	76	Non-Smoker	NSCLC	LUAD
245	KHM-M-678-23	Male	47	Non-Smoker	NSCLC	LUAD
246	KHM-M-68-23	Male	55	Smoker	NSCLC	LUAD
247	KHM-M-684-23	Male	63	NA	NSCLC	LUAD
248	KHM-M-69-23	Male	67	NA	NSCLC	LUAD
249	KHM-M-72-23	Male	54	NA	NSCLC	LUAD
250	KHM-M-73-23	Male	54	Smoker	NSCLC	LUAD
251	KHM-M-74-23	Male	58	Smoker	SCLC	NA
252	KHM-M-82-23	Male	65	Smoker	NSCLC	LUSC
253	KHM-M-84-23	Female	42	Non-Smoker	NSCLC	LUSC
254	KHM-M-88-23	Male	49	Non-Smoker	NSCLC	LUAD
255	KHM-M-90-23	Male	54	NA	NSCLC	LUAD
256	KHM-M-91-23	Male	31	Non-Smoker	SCLC	NA
257	KHM-M-92-23	Female	53	Non-Smoker	NSCLC	LUAD
258	KHM-M-95-23	Male	64	Smoker	NSCLC	LUAD
259	KHM-M-96-23	Male	62	Smoker	NSCLC	LUAD
260	KHM-M-97-23	Male	60	Smoker	NSCLC	LUSC
261	KHM-M-381-23	Male	52	NA	NSCLC	LUAD
262	KHM-M-385-23	Male	47	NA	NSCLC	LUAD
263	KHM-M-379-23	Male	68	Smoker	NSCLC	LUSC
264	KHM-M-363-23	Male	69	NA	NSCLC	LUSC
265	KHM-M-325-23	Male	69	Smoker	NSCLC	LUAD
266	KHM-M-320-23	Male	68	Non-Smoker	NSCLC	LUAD
267	KHM-M-333-23	Male	61	Smoker	NSCLC	LUSC
268	KHM-M-496-23	Male	65	Smoker	NSCLC	LUAD
269	KHM-M-458-23	Male	55	Non-Smoker	NSCLC	LUAD
270	KHM-M-495-23	Male	55	NA	NSCLC	LUAD
271	KHM-M-494-23	Male	50	Smoker	NSCLC	LUAD
272	KHM-M-493-23	Male	66	Smoker	NA	NA
273	KHM-M-487-23	Female	50	Non-Smoker	NSCLC	LUAD
274	KH-M-M-476-23	Male	55	NA	NSCLC	LUSC
275	KHM-M-327-23	Female	38	Non-Smoker	NSCLC	LUAD
276	KHM-M-587-23	Female	63	Smoker	NSCLC	LUAD
277	KHM-M-314-23	Male	59	Non-Smoker	NSCLC	LUAD
278	KHM-M-309-23	Male	52	Non-Smoker	NSCLC	LUAD
279	KHM-M-308-23	Male	56	Non-Smoker	NSCLC	LUAD
280	KHM-M-307-23	Female	75	Non-Smoker	NSCLC	LUAD
281	KHM-M-306-23	Male	47	Smoker	NSCLC	LUAD
282	KHM-M-292-23	Male	57	Smoker	NSCLC	LUAD
283	KHM-M-284-23	Male	64	Smoker	NSCLC	NA
284	KHM-M-282-23	Male	59	Non-Smoker	NSCLC	LUAD
285	KHM-M-649-23	Female	40	NA	NSCLC	LUAD
286	KHM-M-632-23	Male	48	NA	NSCLC	LUAD
287	KHM-M-311-23	Male	54	Non-Smoker	NSCLC	LUAD
288	KHM-M-318-23	Female	51	Non-Smoker	NSCLC	LUAD
289	KHM-M-305-23	NA	NA	NA	NSCLC	LUAD
290	KHM-M-279-23	Male	62	Smoker	NSCLC	LUAD
291	KHM-M-277-23	Male	56	Non-Smoker	NSCLC	LUAD
292	KHM-M-276-23	Male	68	Non-Smoker	NSCLC	LUAD
293	KHM-M-271-23	Male	65	Smoker	NSCLC	LUAD
294	KHM-M-299-23	Male	51	NA	NSCLC	LUAD
295	KHM-M-265-23	Male	29	NA	NSCLC	LUAD
296	KHM-M-259-23	Male	63	NA	NSCLC	NA
297	KHM-M-209-23	Male	67	NA	NSCLC	LUSC
298	KHM-M-236-23	Male	69	Smoker	NSCLC	LUSC
299	KHM-M-328-23	Female	43	Non-Smoker	NSCLC	LUAD
300	KHM-M-321-23	Male	63	NA	NSCLC	LUAD
301	KHM-M-806-23	Male	61	Smoker	NSCLC	LUAD
302	KHM-M-808-23	Male	61	Smoker	NSCLC	LUSC
303	KHM-M-814-23	Male	71	Smoker	NSCLC	LUSC
304	KHM-M-818-23	Male	48	Smoker	SCLC	NA
305	KHM-M-836-23	Male	46	Smoker	NSCLC	LUAD
306	KHM-M-839-23	Male	67	Smoker	NSCLC	LUAD
307	KHM-M-974-23	Male	40	Smoker	NSCLC	LUAD
308	KHM-M-471-23	Male	72	Non-Smoker	NSCLC	LUAD
309	KHM-M-472-23	Male	52	Smoker	NSCLC	LUAD
310	KHM-M-852-23	Male	56	Smoker	NSCLC	LUAD
311	KHM-M-855-23	Male	59	Smoker	NSCLC	LUAD
312	KHM-M-850-23	Male	51	Smoker	NSCLC	LUAD
313	KHM-M-863-23	Female	49	NA	NSCLC	LUAD
314	KHM-M-891-23	Male	70	Smoker	NSCLC	LUAD
315	KHM-M-894-23	Female	61	Non-Smoker	NSCLC	LUAD
316	KHM-M-880-23	Female	56	NA	NSCLC	LUAD
317	KHM-M-902-23	Female	34	NA	NSCLC	LUAD
318	KHM-M-903-23	Male	50	Smoker	NSCLC	LUSC
319	KHM-M-918-23	Female	53	Non-Smoker	NSCLC	LUAD
320	KHM-M-927-23	Female	63	Non-Smoker	NSCLC	LUAD
321	KHM-M-911-23	Male	56	NA	NSCLC	LUSC
322	KHM-M-933-23	Male	51	Smoker	NSCLC	LUAD
323	KHM-M-941-23	Male	58	Smoker	SCLC	NA
324	KHM-M-942-23	Female	48	Non-Smoker	NSCLC	LUAD
325	KHM-M-946-23	Female	65	Non-Smoker	NSCLC	LUAD
326	KHM-M-947-23	Male	54	Smoker	NSCLC	LUAD
327	KHM-M-948-23	Female	57	NA	NSCLC	NA
328	KHM-M-940-23	Male	38	Non-Smoker	NSCLC	LUAD
329	KHM-M-958-23	Female	59	NA	NSCLC	ADENOSQUAMOUS
330	KHM-M-959-23	Female	43	Non-Smoker	NSCLC	LUAD
331	KHM-M-963-23	Male	57	NA	NA	NA
332	KHM-M-965-23	Male	73	Non-Smoker	NSCLC	LUAD
333	KHM-M-980-23	Male	73	Smoker	NSCLC	LUAD
334	KHM-M-981-23	Female	67	NA	NSCLC	LUAD
335	KHM-M-972-23	Female	78	NA	NSCLC	LUAD
336	KHM-M-1001-23	Male	50	NA	NSCLC	LUAD
337	KHM-M-949-23	Female	42	Non-Smoker	NSCLC	LUAD
338	KHM-M-919-23	Female	44	Non-Smoker	NSCLC	LUAD
339	KHM-M-1030-23	Female	50	NA	NSCLC	LUAD
340	KHM-M-1031-23	Female	58	Non-Smoker	NSCLC	LUAD
341	KHM-M-1018-23	Male	61	NA	NSCLC	LUAD
342	KHM-M-1029-23	Female	57	NA	NSCLC	LUAD
343	KHM-M-1035-23	Male	66	NA	NA	NA
344	KHM-M-1037-23	Female	62	NA	NA	NA
345	KHM-M-1043-23	Male	60	Non-Smoker	NSCLC	LUSC
346	KHM-M-1032-23	Male	37	NA	NSCLC	LUAD
347	KHM-M-1053-23	Female	69	NA	NSCLC	NA
348	KHM-M-1054-23	Male	62	Non-Smoker	NSCLC	LUAD
349	KHM-M-1038-23	Female	81	NA	NSCLC	LUAD
350	KHM-M-1044-23	Male	84	Smoker	NSCLC	LUAD
351	KHM-M-1068-23	Male	65	NA	NA	NA
352	KHM-M-1084-23	Female	39	Non-Smoker	NSCLC	LUAD
353	KHM-M-1093-23	Male	72	Non-Smoker	NSCLC	LUAD
354	KHM-M-1097-23	Male	44	NA	NSCLC	LUAD
355	KHM-M-1099-23	Female	69	NA	NSCLC	LUAD
356	KHM-M-1126-23	Male	66	NA	NSCLC	LUAD
357	KHM-M-1137-23	Male	50	NA	NSCLC	LUAD
358	KHM-M-1115-23	Male	19	NA	NSCLC	LUAD
359	KHM-M-1119-23	Female	37	NA	NSCLC	LUAD
360	KHM-M-1150-23	Male	70	NA	NSCLC	LUSC
361	KHM-M-1162-23	Female	39	NA	NSCLC	LUAD
362	KHM-M-1169-23	Female	47	Non-Smoker	NSCLC	LUAD
363	KHM-M-1175-23	Female	79	NA	NSCLC	LUAD
364	KHM-M-1177-23	Male	63	Non-Smoker	NSCLC	LUAD
365	KHM-M-1311-23	Male	43	NA	NSCLC	LUAD
366	KHM-M-1329-23	Female	52	NA	NSCLC	LUAD
367	KHM-M-1406-23	Female	54	Non-Smoker	NSCLC	LUAD
368	KHM-M-1325-23	Male	73	Non-Smoker	NSCLC	LUAD
369	KHM-M-1540-23	Male	61	Smoker	NSCLC	LUAD
370	KHM-M-1545-23	Male	63	Non-Smoker	NSCLC	LUAD
371	KHM-M-1552-23	Male	58	NA	NSCLC	LUAD
372	KHM-M-1574-23	Male	75	NA	NSCLC	LUAD
373	KHM-M-1585-23	Female	63	NA	NSCLC	LUAD
374	KHM-M-1624-23	Female	38	Non-Smoker	NSCLC	LUAD
375	KHM-M-1697-23	Male	66	NA	NA	NA
376	KHM-M-1636-23	Female	61	NA	NSCLC	LUAD
377	KHM-M-1638-23	Male	59	Smoker	NSCLC	LUAD
378	KHM-M-1640-23	Female	43	NA	NSCLC	LUAD
379	KHM-M-1746-23	Female	32	Non-Smoker	NSCLC	LUAD
380	KHM-M-1747-23	Male	56	Smoker	NSCLC	LUAD
381	KHM-M-1748-23	Male	69	Smoker	NSCLC	LUAD
382	KHM-M-1761-23	Female	61	NA	NSCLC	LUAD
383	KHM-M-1604-23	Female	57	NA	NSCLC	LUAD
384	KHM-M-1787-23	Male	54	Non-Smoker	NSCLC	LUAD
385	KHM-M-1807-23	Female	54	NA	NSCLC	NA
386	KHM-M-1762-23	Male	71	Smoker	NSCLC	NA
387	KHM-M-1774-23	Male	53	NA	NSCLC	ADENOSQUAMOUS
388	KHM-M-1775-23	Male	60	NA	NSCLC	NA
389	KHM-M-1784-23	Male	50	Smoker	NSCLC	LUAD
390	KHM-M-1829-23	Male	50	Non-Smoker	NSCLC	NA
391	KHM-M-1796-23	Male	43	Non-Smoker	NSCLC	LUAD
392	KHM-M-1810-23	Female	40	Non-Smoker	NSCLC	LUAD
393	KHM-M-1835-23	Female	65	NA	NSCLC	LUAD
394	KHM-M-1847-23	Female	34	NA	NSCLC	NA
395	KHM-M-1857-23	Female	71	NA	NA	NA
396	KHM-M-1858-23	Male	74	NA	NSCLC	LUAD
397	KHM-M-1852-23	Male	43	NA	NSCLC	LUAD
398	KHM-M-1851-23	Male	63	Non-Smoker	NSCLC	LUAD
399	KHM-M-1876-23	Male	64	Smoker	NSCLC	NA
400	KHM-M-1881-23	Female	68	NA	NSCLC	LUAD
401	KHM-M-1816-23	Female	57	Smoker	NSCLC	LUAD
402	KHM-M-1884-23	Female	87	NA	NSCLC	LUAD
403	KHM-M-1841-23	Male	63	Smoker	NSCLC	LUAD
404	KHM-M-1950-23	Male	37	NA	NSCLC	LUAD
405	KHM-M-2034-23	Female	32	NA	NSCLC	LUAD
406	KHM-M-2045-23	Female	62	NA	NSCLC	LUAD
407	KHM-M-2042-23	Female	73	NA	NA	NA
408	KHM-M-2032-23	Female	56	NA	NA	NA
409	KHM-M-2043-23	Male	73	NA	NSCLC	LUAD
410	KHM-M-2044-23	Female	49	Non-Smoker	NSCLC	LUAD
411	KHM-M-2049-23	Male	54	Non-Smoker	NSCLC	LUAD
412	KHM-M-1828-23	Female	70	NA	NSCLC	LUAD
413	KHM-M-2048-23	Female	52	NA	NSCLC	LUAD
414	KHM-M-2051-23	Male	51	NA	NSCLC	LUAD
415	KHM-M-2134-23	Female	54	NA	NSCLC	LUAD
416	KHM-M-2147-23	Male	62	NA	NSCLC	LUAD
417	KHM-M-2152-23	Male	74	NA	NSCLC	LUAD
418	KHM-M-2140-23	Female	65	Smoker	NSCLC	LUAD
419	KHM-M-2164-23	Female	36	NA	NSCLC	LUAD
420	KHM-M-2178-23	Female	40	Non-Smoker	NSCLC	LUAD
421	KHM-M-0055-24	Male	63	Non-Smoker	NSCLC	LUAD
422	KHM-M-0073-24	Male	83	NA	NSCLC	LUAD
423	KHM-M-0098-24	Male	47	Non-Smoker	NSCLC	LUAD
424	KHM-M-0338-24	Female	40	NA	NSCLC	LUAD
425	KHM-M-0360-24	Male	57	NA	NSCLC	LUSC

## Sheet: Supplementary Table S2
Supplementary Table S2: List of variants obtained after targeted sequencing of 425 ctDNA samples
Gene	Chromosome	Start_Position	End_Position	Reference_Allele	Tumor_Seq_Allele2	Variant_Classification	Variant_Type	AF	AF_5	Protein_Change	Sample ID	QUAL_VALUE	QUAL_50	Tumor_Subtype	NSCLC_Subtype	Smoking_Status	MOL_COUNT	READ_COUNT	FD
PTEN	chr10	89692893	89692893	C	T	Missense_Mutation	SNP	0.0007	FAIL	p.A126V	KHM-M-471-23	4.94351	FAIL	NSCLC	LUAD	Non-Smoker	.	.	.
KRAS	chr12	25380283	25380283	C	T	Missense_Mutation	SNP	0.0015	FAIL	p.A59T	KHM-M-471-23	13.0346	FAIL	NSCLC	LUAD	Non-Smoker	.	.	.
KRAS	chr12	25398284	25398284	C	G	Missense_Mutation	SNP	0.0226	PASS	p.G12A	KHM-M-471-23	382.431	PASS	NSCLC	LUAD	Non-Smoker	.	.	.
TP53	chr17	7577507	7577507	T	G	Missense_Mutation	SNP	0.0108	PASS	p.E258D	KHM-M-471-23	287.737	PASS	NSCLC	LUAD	Non-Smoker	.	.	.
GNAS	chr20	57484420	57484420	C	T	Missense_Mutation	SNP	0.0034	FAIL	p.R201C	KHM-M-471-23	43.5087	FAIL	NSCLC	LUAD	Non-Smoker	.	.	.
BRAF	chr7	140453143	140453143	C	T	Missense_Mutation	SNP	0.0009	FAIL	p.A598T	KHM-M-471-23	7.48074	FAIL	NSCLC	LUAD	Non-Smoker	.	.	.
EGFR	chr7	55249007	55249007	G	A	Missense_Mutation	SNP	0.0012	FAIL	p.V769M	KHM-M-472-23	10.7438	FAIL	NSCLC	LUAD	Smoker	.	.	.
TP53	chr17	7578208	7578208	T	C	Missense_Mutation	SNP	0.0128	PASS	p.H214R	KHM-M-773-23	66.3893	PASS	NSCLC	LUAD	NA	.	.	.
EGFR	chr7	55242464	55242464	AGGAATTAAGAGAAGC	A	In_Frame_Del	DEL	0.0286	PASS	p.E746_A750del	KHM-M-773-23	306.862	PASS	NSCLC	LUAD	NA	.	.	.
KRAS	chr12	25380283	25380283	C	T	Missense_Mutation	SNP	0.002	FAIL	p.A59T	KHM-M-974-23	17.1377	FAIL	NSCLC	LUAD	Smoker	.	.	.
IDH1	chr2	209113112	209113112	C	T	Missense_Mutation	SNP	0.016	PASS	p.R132H	KHM-M-974-23	211.074	PASS	NSCLC	LUAD	Smoker	.	.	.
PTEN	chr10	89692904	89692904	C	T	Nonsense_Mutation	SNP	0.0007	FAIL	p.R130*	KHM-M-852-23	4.84365	FAIL	NSCLC	LUAD	Smoker	.	.	.
PTEN	chr10	89692908	89692908	C	T	Missense_Mutation	SNP	0.001	FAIL	p.T131I	KHM-M-852-23	17.7669	FAIL	NSCLC	LUAD	Smoker	.	.	.
TP53	chr17	7577538	7577538	C	T	Missense_Mutation	SNP	0.0028	FAIL	p.R248Q	KHM-M-852-23	31.1276	FAIL	NSCLC	LUAD	Smoker	.	.	.
TP53	chr17	7577568	7577568	C	A	Missense_Mutation	SNP	0.0602	PASS	p.C238F	KHM-M-852-23	1961.15	PASS	NSCLC	LUAD	Smoker	.	.	.
TP53	chr17	7578407	7578407	G	T	Missense_Mutation	SNP	0.0013	FAIL	p.R175S	KHM-M-852-23	11.9833	FAIL	NSCLC	LUAD	Smoker	.	.	.
KRAS	chr12	25380283	25380283	C	T	Missense_Mutation	SNP	0.003	FAIL	p.A59T	KHM-M-855-23	21.8725	FAIL	NSCLC	LUAD	Smoker	.	.	.
EGFR	chr7	55249002	55249002	C	CCAGCGTGGA	In_Frame_Ins	DEL	0.0041	FAIL	p.S768_D770dup	KHM-M-855-23	30.8246	FAIL	NSCLC	LUAD	Smoker	.	.	.
NRAS	chr1	115258747	115258747	C	T	Missense_Mutation	SNP	0.0008	FAIL	p.G12D	KHM-M-850-23	14.382	FAIL	NSCLC	LUAD	Smoker	.	.	.
PTEN	chr10	89692904	89692904	C	T	Nonsense_Mutation	SNP	0.0007	FAIL	p.R130*	KHM-M-850-23	4.79986	FAIL	NSCLC	LUAD	Smoker	.	.	.
KRAS	chr12	25380283	25380283	C	T	Missense_Mutation	SNP	0.0021	FAIL	p.A59T	KHM-M-850-23	19.601	FAIL	NSCLC	LUAD	Smoker	.	.	.
ERBB3	chr12	56482341	56482341	G	T	Missense_Mutation	SNP	0.0017	FAIL	p.D297Y	KHM-M-850-23	35.8073	FAIL	NSCLC	LUAD	Smoker	.	.	.
TP53	chr17	7578406	7578406	C	T	Missense_Mutation	SNP	0.001	FAIL	p.R175H	KHM-M-850-23	8.25867	FAIL	NSCLC	LUAD	Smoker	.	.	.
ERBB2	chr17	37881617	37881617	G	A	Missense_Mutation	SNP	0.0013	FAIL	p.R896H	KHM-M-850-23	11.8103	FAIL	NSCLC	LUAD	Smoker	.	.	.
CTNNB1	chr3	41266125	41266125	C	T	Missense_Mutation	SNP	0.0011	FAIL	p.T41I	KHM-M-850-23	9.77929	FAIL	NSCLC	LUAD	Smoker	.	.	.
EGFR	chr7	55242464	55242464	AGGAATTAAGAGAAGC	A	In_Frame_Del	DEL	0.0034	FAIL	p.E746_A750del	KHM-M-850-23	122.785	PASS	NSCLC	LUAD	Smoker	.	.	.
CTNNB1	chr3	41266113	41266113	C	T	Missense_Mutation	SNP	0.0025	FAIL	p.S37F	KHM-M-894-23	48.6603	FAIL	NSCLC	LUAD	Non-Smoker	.	.	.
FGFR3	chr4	1806176	1806176	C	T	Missense_Mutation	SNP	0.0029	FAIL	p.R399C	KHM-M-894-23	17.2148	FAIL	NSCLC	LUAD	Non-Smoker	.	.	.
EGFR	chr7	55242465	55242465	GGAATTAAGAGAAGCA	G	In_Frame_Del	DEL	0.001	FAIL	p.E746_A750del	KHM-M-894-23	13.5613	FAIL	NSCLC	LUAD	Non-Smoker	.	.	.
BRAF	chr7	140453148	140453148	C	T	Missense_Mutation	SNP	0.0012	FAIL	p.G596D	KHM-M-894-23	9.65558	FAIL	NSCLC	LUAD	Non-Smoker	.	.	.
MTOR	chr1	11187094	11187094	G	T	Missense_Mutation	SNP	0.0018	FAIL	p.F2108L	KHM-M-880-23	17.8977	FAIL	NSCLC	LUAD	NA	.	.	.
PTEN	chr10	89692892	89692892	G	T	Missense_Mutation	SNP	0.0016	FAIL	p.A126S	KHM-M-880-23	28.6375	FAIL	NSCLC	LUAD	NA	.	.	.
PTEN	chr10	89692913	89692913	G	A	Missense_Mutation	SNP	0.0016	FAIL	p.V133I	KHM-M-880-23	28.5763	FAIL	NSCLC	LUAD	NA	.	.	.
TP53	chr17	7577105	7577105	G	C	Missense_Mutation	SNP	0.0347	PASS	p.P278R	KHM-M-880-23	205.948	PASS	NSCLC	LUAD	NA	.	.	.
TP53	chr17	7577538	7577538	C	A	Missense_Mutation	SNP	0.0023	FAIL	p.R248L	KHM-M-880-23	18.8416	FAIL	NSCLC	LUAD	NA	.	.	.
PIK3CA	chr3	178952019	178952019	C	A	Missense_Mutation	SNP	0.0024	FAIL	p.T1025N	KHM-M-880-23	24.6261	FAIL	NSCLC	LUAD	NA	.	.	.
EGFR	chr7	55242467	55242467	AATTAAGAGAAGCAAC	A	In_Frame_Del	DEL	0.1598	PASS	p.L747_T751del	KHM-M-880-23	5238.48	PASS	NSCLC	LUAD	NA	.	.	.
BRAF	chr7	140453155	140453155	C	A	Missense_Mutation	SNP	0.0015	FAIL	p.D594Y	KHM-M-880-23	11.9861	FAIL	NSCLC	LUAD	NA	.	.	.
MTOR	chr1	11217299	11217299	A	G	Missense_Mutation	SNP	0.0215	PASS	p.L1460P	KHM-M-927-23	541.578	PASS	NSCLC	LUAD	Non-Smoker	.	.	.
KRAS	chr12	25380283	25380283	C	T	Missense_Mutation	SNP	0.0015	FAIL	p.A59T	KHM-M-927-23	14.5554	FAIL	NSCLC	LUAD	Non-Smoker	.	.	.
TP53	chr17	7577099	7577099	C	T	Missense_Mutation	SNP	0.0159	PASS	p.R280K	KHM-M-927-23	247.846	PASS	NSCLC	LUAD	Non-Smoker	.	.	.
TP53	chr17	7577559	7577559	G	A	Missense_Mutation	SNP	0.0167	PASS	p.S241F	KHM-M-927-23	576.014	PASS	NSCLC	LUAD	Non-Smoker	.	.	.
GNAS	chr20	57484420	57484420	C	T	Missense_Mutation	SNP	0.0017	FAIL	p.R201C	KHM-M-927-23	17.9623	FAIL	NSCLC	LUAD	Non-Smoker	.	.	.
CTNNB1	chr3	41266113	41266113	C	T	Missense_Mutation	SNP	0.013	PASS	p.S37F	KHM-M-927-23	460.879	PASS	NSCLC	LUAD	Non-Smoker	.	.	.
CTNNB1	chr3	41266124	41266124	A	G	Missense_Mutation	SNP	0.0008	FAIL	p.T41A	KHM-M-927-23	6.09075	FAIL	NSCLC	LUAD	Non-Smoker	.	.	.
BRAF	chr7	140453135	140453135	CA	CT	Missense_Mutation	SNP	0.0264	PASS	p.V600E	KHM-M-927-23	973.265	PASS	NSCLC	LUAD	Non-Smoker	.	.	.
MTOR	chr1	11217230	11217230	C	T	Missense_Mutation	SNP	0.001	FAIL	p.C1483Y	KHM-M-941-23	17.8797	FAIL	SCLC	NA	Smoker	.	.	.
PTEN	chr10	89692905	89692905	G	A	Missense_Mutation	SNP	0.0009	FAIL	p.R130Q	KHM-M-941-23	11.1594	FAIL	SCLC	NA	Smoker	.	.	.
KRAS	chr12	25380283	25380283	C	T	Missense_Mutation	SNP	0.0022	FAIL	p.A59T	KHM-M-941-23	25.083	FAIL	SCLC	NA	Smoker	.	.	.
PIK3CA	chr3	178921553	178921553	T	A	Missense_Mutation	SNP	0.4279	PASS	p.N345K	KHM-M-941-23	6950.75	PASS	SCLC	NA	Smoker	.	.	.
PTEN	chr10	89692893	89692893	C	T	Missense_Mutation	SNP	0.0007	FAIL	p.A126V	KHM-M-942-23	4.645	FAIL	NSCLC	LUAD	Non-Smoker	.	.	.
GNAS	chr20	57484420	57484420	C	T	Missense_Mutation	SNP	0.0426	PASS	p.R201C	KHM-M-946-23	253.885	PASS	NSCLC	LUAD	Non-Smoker	.	.	.
EGFR	chr7	55211070	55211070	C	<CNV>	Amplification	Fusion	.	PASS	.	KHM-M-946-23	100	PASS	NSCLC	LUAD	Non-Smoker	.	.	1.44
EGFR	chr7	55248998	55248998	A	ATGGCCAGCG	In_Frame_Ins	DEL	0.2258	PASS	p.A767_V769dup	KHM-M-946-23	2059	PASS	NSCLC	LUAD	Non-Smoker	.	.	.
ERBB2	chr17	37880997	37880997	G	GTGT	In_Frame_Ins	DEL	0.0271	PASS	p.G776delinsVC	KHM-M-947-23	221.3	PASS	NSCLC	LUAD	Smoker	.	.	.
PTEN	chr10	89692893	89692893	C	T	Missense_Mutation	SNP	0.0007	FAIL	p.A126V	KHM-M-940-23	9.51273	FAIL	NSCLC	LUAD	Non-Smoker	.	.	.
PTEN	chr10	89692908	89692908	C	T	Missense_Mutation	SNP	0.001	FAIL	p.T131I	KHM-M-940-23	9.47207	FAIL	NSCLC	LUAD	Non-Smoker	.	.	.
ERBB2	chr17	37880982	37880982	G	GCATACGTGATGG	In_Frame_Ins	DEL	0.2372	PASS	p.Y772_A775dup	KHM-M-940-23	10547.7	PASS	NSCLC	LUAD	Non-Smoker	.	.	.
EGFR	chr7	55242465	55242465	GGAATTAAGAGAAGCA	G	In_Frame_Del	DEL	0.1056	PASS	p.E746_A750del	KHM-M-958-23	1326.71	PASS	NSCLC	ADENOSQUAMOUS	NA	.	.	.
EGFR	chr7	55242466	55242466	GAATTAAGAGAAGCAA	T	In_Frame_Del	DEL	0.0042	FAIL	p.E746_T751delinsS	KHM-M-958-23	4.44068	FAIL	NSCLC	ADENOSQUAMOUS	NA	.	.	.
EGFR	chr7	55242469	55242469	TTAAGAGAAGCAA	C	In_Frame_Del	DEL	0.0275	PASS	p.L747_T751delinsP	KHM-M-958-23	25.1783	FAIL	NSCLC	ADENOSQUAMOUS	NA	.	.	.
CTNNB1	chr3	41266113	41266113	C	T	Missense_Mutation	SNP	0.0074	PASS	p.S37F	KHM-M-963-23	93.6503	PASS	NA	NA	NA	.	.	.
BRAF	chr7	140453137	140453137	C	T	Missense_Mutation	SNP	0.0014	FAIL	p.V600M	KHM-M-963-23	11.229	FAIL	NA	NA	NA	.	.	.
FGFR1	chr8	38272271	38272271	C	<CNV>	Amplification	Fusion	.	PASS	.	KHM-M-963-23	100	PASS	NA	NA	NA	.	.	5.4
KRAS	chr12	25380283	25380283	C	T	Missense_Mutation	SNP	0.0037	FAIL	p.A59T	KHM-M-980-23	41.3853	FAIL	NSCLC	LUAD	Smoker	.	.	.
TP53	chr17	7578403	7578403	C	T	Missense_Mutation	SNP	0.0018	FAIL	p.C176Y	KHM-M-980-23	19.5656	FAIL	NSCLC	LUAD	Smoker	.	.	.
TP53	chr17	7578416	7578416	C	A	Missense_Mutation	SNP	0.2873	PASS	p.V172F	KHM-M-980-23	17566.7	PASS	NSCLC	LUAD	Smoker	.	.	.
PTEN	chr10	89692893	89692893	C	T	Missense_Mutation	SNP	0.0009	FAIL	p.A126V	KHM-M-981-23	8.30183	FAIL	NSCLC	LUAD	NA	.	.	.
TP53	chr17	7577534	7577534	C	A	Missense_Mutation	SNP	0.0038	FAIL	p.R249S	KHM-M-981-23	38.0214	FAIL	NSCLC	LUAD	NA	.	.	.
TP53	chr17	7578508	7578508	C	T	Missense_Mutation	SNP	0.0121	PASS	p.C141Y	KHM-M-981-23	136.185	PASS	NSCLC	LUAD	NA	.	.	.
BRAF	chr7	140453142	140453142	G	A	Missense_Mutation	SNP	0.0011	FAIL	p.A598V	KHM-M-981-23	9.56888	FAIL	NSCLC	LUAD	NA	.	.	.
TP53	chr17	7578275	7578275	G	A	Nonsense_Mutation	SNP	0.1871	PASS	p.Q192*	KHM-M-972-23	8638.79	PASS	NSCLC	LUAD	NA	.	.	.
ERBB2	chr17	37880982	37880982	G	GCATACGTGATGG	In_Frame_Ins	DEL	0.1583	PASS	p.Y772_A775dup	KHM-M-972-23	15559.2	PASS	NSCLC	LUAD	NA	.	.	.
PTEN	chr10	89692908	89692908	C	T	Missense_Mutation	SNP	0.0016	FAIL	p.T131I	KHM-M-1001-23	14.1195	FAIL	NSCLC	LUAD	NA	.	.	.
KRAS	chr12	25380283	25380283	C	T	Missense_Mutation	SNP	0.0019	FAIL	p.A59T	KHM-M-949-23	16.4763	FAIL	NSCLC	LUAD	Non-Smoker	.	.	.
KRAS	chr12	25380283	25380283	C	T	Missense_Mutation	SNP	0.0027	FAIL	p.A59T	KHM-M-1030-23	20.5728	FAIL	NSCLC	LUAD	NA	.	.	.
EGFR	chr7	55241722	55241722	G	A	Missense_Mutation	SNP	0.4381	PASS	p.G724S	KHM-M-1018-23	2945.66	PASS	NSCLC	LUAD	NA	.	.	.
EGFR	chr7	55242469	55242469	TT	TC	Missense_Mutation	SNP	0.0503	PASS	p.L747S	KHM-M-1018-23	425.721	PASS	NSCLC	LUAD	NA	.	.	.
TP53	chr17	7577548	7577548	C	T	Missense_Mutation	SNP	0.0526	PASS	p.G245S	KHM-M-1037-23	1161.11	PASS	NA	NA	NA	.	.	.
AR	chrX	66788672	66788672	C	<CNV>	Amplification	Fusion	.	PASS	.	KHM-M-1043-23	100	PASS	NSCLC	LUSC	Non-Smoker	.	.	1.2
EGFR	chr7	55242465	55242465	GGAATTAAGAGAAGCA	G	In_Frame_Del	DEL	0.0066	PASS	p.E746_A750del	KHM-M-1032-23	80.1248	PASS	NSCLC	LUAD	NA	.	.	.
EGFR	chr7	55242469	55242469	TTAAGAGAAGCAA	C	In_Frame_Del	DEL	0.0022	FAIL	p.L747_T751delinsP	KHM-M-1032-23	3.57658	FAIL	NSCLC	LUAD	NA	.	.	.
TP53	chr17	7578406	7578406	C	T	Missense_Mutation	SNP	0.11	PASS	p.R175H	KHM-M-1053-23	2876.98	PASS	NSCLC	NA	NA	.	.	.
MET	chr7	116412023	116412023	A	C	Missense_Mutation	SNP	0.1909	PASS	p.Y1021S	KHM-M-1053-23	2851.49	PASS	NSCLC	NA	NA	.	.	.
TP53	chr17	7577534	7577534	C	A	Missense_Mutation	SNP	0.0047	FAIL	p.R249S	KHM-M-1054-23	42.0621	FAIL	NSCLC	LUAD	Non-Smoker	.	.	.
EGFR	chr7	55242442	55242442	G	GTTAAAATTCCCGTCGCTA	In_Frame_Ins	DEL	0.0309	PASS	p.I740_K745dup	KHM-M-1038-23	269.659	PASS	NSCLC	LUAD	NA	.	.	.
KRAS	chr12	25380283	25380283	C	T	Missense_Mutation	SNP	0.0029	FAIL	p.A59T	KHM-M-1044-23	21.5577	FAIL	NSCLC	LUAD	Smoker	.	.	.
EGFR	chr7	55242467	55242467	AATTAAGAGAAGCAACATC	T	In_Frame_Del	DEL	0.5758	PASS	p.E746_S752delinsV	KHM-M-1044-23	43877.5	PASS	NSCLC	LUAD	Smoker	.	.	.
KRAS	chr12	25380283	25380283	C	T	Missense_Mutation	SNP	0.0019	FAIL	p.A59T	KHM-M-1068-23	20.0369	FAIL	NA	NA	NA	.	.	.
ALK	chr2	29443618	29443618	G	A	Missense_Mutation	SNP	0.0008	FAIL	p.A1200V	KHM-M-1068-23	25.305	FAIL	NA	NA	NA	.	.	.
KRAS	chr12	25380283	25380283	C	T	Missense_Mutation	SNP	0.0011	FAIL	p.A59T	KHM-M-1084-23	9.2221	FAIL	NSCLC	LUAD	Non-Smoker	.	.	.
CHEK2	chr22	29083949	29083949	C	T	Missense_Mutation	SNP	0.0009	FAIL	p.R523H	KHM-M-1084-23	538.164	PASS	NSCLC	LUAD	Non-Smoker	.	.	.
PIK3CA	chr3	178916936	178916936	G	A	Missense_Mutation	SNP	0.0018	FAIL	p.R108H	KHM-M-1084-23	15.4419	FAIL	NSCLC	LUAD	Non-Smoker	.	.	.
EGFR	chr7	55221822	55221822	C	T	Missense_Mutation	SNP	0.0016	FAIL	p.A289V	KHM-M-1084-23	15.3777	FAIL	NSCLC	LUAD	Non-Smoker	.	.	.
EGFR	chr7	55242467	55242467	AATTAAGAGAAGCAAC	A	In_Frame_Del	DEL	0.0387	PASS	p.L747_T751del	KHM-M-1093-23	253.892	PASS	NSCLC	LUAD	Non-Smoker	.	.	.
EGFR	chr7	55249071	55249071	C	T	Missense_Mutation	SNP	0.0261	PASS	p.T790M	KHM-M-1093-23	160.457	PASS	NSCLC	LUAD	Non-Smoker	.	.	.
KRAS	chr12	25398284	25398284	C	A	Missense_Mutation	SNP	0.0109	PASS	p.G12V	KHM-M-1097-23	86.5522	PASS	NSCLC	LUAD	NA	.	.	.
KRAS	chr12	25380283	25380283	C	T	Missense_Mutation	SNP	0.0011	FAIL	p.A59T	KHM-M-1099-23	10.0374	FAIL	NSCLC	LUAD	NA	.	.	.
MAP2K1	chr15	66729163	66729163	C	T	Missense_Mutation	SNP	0.0008	FAIL	p.P124L	KHM-M-1099-23	9.43495	FAIL	NSCLC	LUAD	NA	.	.	.
TP53	chr17	7577121	7577121	G	A	Missense_Mutation	SNP	0.0023	FAIL	p.R273C	KHM-M-1099-23	18.8559	FAIL	NSCLC	LUAD	NA	.	.	.
FGFR3	chr4	1806153	1806153	C	T	Missense_Mutation	SNP	0.0012	FAIL	p.A391V	KHM-M-1099-23	10.1786	FAIL	NSCLC	LUAD	NA	.	.	.
KRAS	chr12	25380283	25380283	C	T	Missense_Mutation	SNP	0.0016	FAIL	p.A59T	KHM-M-1126-23	13.9665	FAIL	NSCLC	LUAD	NA	.	.	.
TP53	chr17	7577099	7577099	C	G	Missense_Mutation	SNP	0.0072	PASS	p.R280T	KHM-M-1137-23	102.765	PASS	NSCLC	LUAD	NA	.	.	.
EGFR	chr7	55241714	55241714	G	A	Missense_Mutation	SNP	0.001	FAIL	p.G721D	KHM-M-1137-23	8.70475	FAIL	NSCLC	LUAD	NA	.	.	.
EGFR	chr7	55259515	55259515	T	G	Missense_Mutation	SNP	0.0603	PASS	p.L858R	KHM-M-1137-23	2835.21	PASS	NSCLC	LUAD	NA	.	.	.
MTOR	chr1	11188164	11188164	G	T	Missense_Mutation	SNP	0.0014	FAIL	p.T1977K	KHM-M-1115-23	18.0801	FAIL	NSCLC	LUAD	NA	.	.	.
FGFR2	chr10	123276976	123276976	G	T	Missense_Mutation	SNP	0.0015	FAIL	p.A314D	KHM-M-1115-23	25.7212	FAIL	NSCLC	LUAD	NA	.	.	.
KRAS	chr12	25380283	25380283	C	T	Missense_Mutation	SNP	0.002	FAIL	p.A59T	KHM-M-1115-23	32.4718	FAIL	NSCLC	LUAD	NA	.	.	.
ALK	chr2	29436902	29436902	G	A	Missense_Mutation	SNP	0.0021	FAIL	p.R1231W	KHM-M-1115-23	19.6643	FAIL	NSCLC	LUAD	NA	.	.	.
EGFR	chr7	55211070	55211070	C	<CNV>	Amplification	Fusion	.	PASS	.	KHM-M-1115-23	100	PASS	NSCLC	LUAD	NA	.	.	1.5
EGFR	chr7	55242465	55242465	GGAATTAAGAGAAGCA	G	In_Frame_Del	DEL	0.3271	PASS	p.E746_A750del	KHM-M-1115-23	25215.9	PASS	NSCLC	LUAD	NA	.	.	.
EGFR	chr7	55242469	55242469	TTAAGAGAAGCAA	C	In_Frame_Del	DEL	0.0244	PASS	p.L747_T751delinsP	KHM-M-1115-23	9.82771	FAIL	NSCLC	LUAD	NA	.	.	.
EGFR	chr7	55242469	55242469	TTAAGAGAAGCAAC	CA	In_Frame_Del	DEL	0.0107	PASS	p.L747_T751delinsQ	KHM-M-1115-23	9.82771	FAIL	NSCLC	LUAD	NA	.	.	.
KRAS	chr12	25380283	25380283	C	T	Missense_Mutation	SNP	0.0028	FAIL	p.A59T	KHM-M-1119-23	21.186	FAIL	NSCLC	LUAD	NA	.	.	.
CDK4	chr12	58145431	58145431	G	A	Missense_Mutation	SNP	0.002	FAIL	p.R24C	KHM-M-1119-23	23.483	FAIL	NSCLC	LUAD	NA	.	.	.
EGFR	chr7	55242465	55242465	GGAATTAAGAGAAGCA	G	In_Frame_Del	DEL	0.1613	PASS	p.E746_A750del	KHM-M-1119-23	4470.74	PASS	NSCLC	LUAD	NA	.	.	.
EGFR	chr7	55242469	55242469	TTAAGAGAAGCAA	C	In_Frame_Del	DEL	0.0093	PASS	p.L747_T751delinsP	KHM-M-1119-23	3.53555	FAIL	NSCLC	LUAD	NA	.	.	.
EGFR	chr7	55242469	55242469	TTAAGAGAAGCAAC	CA	In_Frame_Del	DEL	0.0135	PASS	p.L747_T751delinsQ	KHM-M-1119-23	3.53555	FAIL	NSCLC	LUAD	NA	.	.	.
KRAS	chr12	25380283	25380283	C	T	Missense_Mutation	SNP	0.0042	FAIL	p.A59T	KHM-M-1150-23	30.9218	FAIL	NSCLC	LUSC	NA	.	.	.
KRAS	chr12	25380283	25380283	C	T	Missense_Mutation	SNP	0.002	FAIL	p.A59T	KHM-M-1162-23	17.2373	FAIL	NSCLC	LUAD	NA	.	.	.
EGFR	chr7	55259515	55259515	T	G	Missense_Mutation	SNP	0.0035	FAIL	p.L858R	KHM-M-1162-23	27.9103	FAIL	NSCLC	LUAD	NA	.	.	.
EGFR	chr7	55242464	55242464	AGGAATTAAGAGAAGC	A	In_Frame_Del	DEL	0.026	PASS	p.E746_A750del	KHM-M-1169-23	190.506	PASS	NSCLC	LUAD	Non-Smoker	.	.	.
EGFR	chr7	55242467	55242467	AATTAAGAGAAGCAACATC	T	In_Frame_Del	DEL	0.0337	PASS	p.E746_S752delinsV	KHM-M-1175-23	146.392	PASS	NSCLC	LUAD	NA	.	.	.
EGFR	chr7	55242464	55242464	AGGAATTAAGAGAAGC	A	In_Frame_Del	DEL	0.0144	PASS	p.E746_A750del	KHM-M-1177-23	223.963	PASS	NSCLC	LUAD	Non-Smoker	.	.	.
EGFR	chr7	55249007	55249007	G	A	Missense_Mutation	SNP	0.0019	FAIL	p.V769M	KHM-M-1177-23	31.1659	FAIL	NSCLC	LUAD	Non-Smoker	.	.	.
GNAQ	chr9	80412493	80412493	C	T	Missense_Mutation	SNP	0.0013	FAIL	p.R183Q	KHM-M-1311-23	14.6311	FAIL	NSCLC	LUAD	NA	.	.	.
KRAS	chr12	25398284	25398284	C	A	Missense_Mutation	SNP	0.021	PASS	p.G12V	KHM-M-1329-23	540.907	PASS	NSCLC	LUAD	NA	.	.	.
TP53	chr17	7577121	7577121	G	A	Missense_Mutation	SNP	0.0286	PASS	p.R273C	KHM-M-1329-23	685.832	PASS	NSCLC	LUAD	NA	.	.	.
TP53	chr17	7577534	7577534	C	A	Missense_Mutation	SNP	0.0014	FAIL	p.R249S	KHM-M-1329-23	24.2847	FAIL	NSCLC	LUAD	NA	.	.	.
PIK3CA	chr3	178917478	178917478	G	A	Missense_Mutation	SNP	0.0182	PASS	p.G118D	KHM-M-1329-23	508.939	PASS	NSCLC	LUAD	NA	.	.	.
EGFR	chr7	55249007	55249007	G	A	Missense_Mutation	SNP	0.0009	FAIL	p.V769M	KHM-M-1406-23	15.5314	FAIL	NSCLC	LUAD	Non-Smoker	.	.	.
PTEN	chr10	89692893	89692893	C	T	Missense_Mutation	SNP	0.0012	FAIL	p.A126V	KHM-M-1540-23	10.4424	FAIL	NSCLC	LUAD	Smoker	.	.	.
EGFR	chr7	55242464	55242464	AGGAATTAAGAGAAGC	A	In_Frame_Del	DEL	0.0761	PASS	p.E746_A750del	KHM-M-1540-23	3987.09	PASS	NSCLC	LUAD	Smoker	.	.	.
NTRK2	chr9	87563527	87563527	G	A	Missense_Mutation	SNP	0.0008	FAIL	p.G639R	KHM-M-1540-23	28.0689	FAIL	NSCLC	LUAD	Smoker	.	.	.
ERBB2	chr17	37868208	37868208	C	T	Missense_Mutation	SNP	0.0075	PASS	p.S310F	KHM-M-1545-23	111.857	PASS	NSCLC	LUAD	Non-Smoker	.	.	.
ERBB2	chr17	37881000	37881000	G	A	Missense_Mutation	SNP	0.0046	FAIL	p.V777M	KHM-M-1545-23	32.7309	FAIL	NSCLC	LUAD	Non-Smoker	.	.	.
ERBB2	chr17	37881332	37881332	G	A	Missense_Mutation	SNP	0.0638	PASS	p.V842I	KHM-M-1545-23	973.49	PASS	NSCLC	LUAD	Non-Smoker	.	.	.
CTNNB1	chr3	41266137	41266137	C	T	Missense_Mutation	SNP	0.0043	FAIL	p.S45F	KHM-M-1545-23	80.66	PASS	NSCLC	LUAD	Non-Smoker	.	.	.
PTEN	chr10	89692904	89692904	C	T	Nonsense_Mutation	SNP	0.0008	FAIL	p.R130*	KHM-M-1552-23	5.79942	FAIL	NSCLC	LUAD	NA	.	.	.
PTEN	chr10	89692905	89692905	G	A	Missense_Mutation	SNP	0.0008	FAIL	p.R130Q	KHM-M-1552-23	5.84416	FAIL	NSCLC	LUAD	NA	.	.	.
PTEN	chr10	89692923	89692923	G	T	Missense_Mutation	SNP	0.0013	FAIL	p.C136F	KHM-M-1552-23	13.0169	FAIL	NSCLC	LUAD	NA	.	.	.
TP53	chr17	7578406	7578406	C	T	Missense_Mutation	SNP	0.0313	PASS	p.R175H	KHM-M-1574-23	291.939	PASS	NSCLC	LUAD	NA	.	.	.
PIK3CA	chr3	178936095	178936095	A	C	Missense_Mutation	SNP	0.008	PASS	p.Q546P	KHM-M-1585-23	34.0527	FAIL	NSCLC	LUAD	NA	.	.	.
EGFR	chr7	55259515	55259515	T	G	Missense_Mutation	SNP	0.1665	PASS	p.L858R	KHM-M-1585-23	2277.78	PASS	NSCLC	LUAD	NA	.	.	.
KRAS	chr12	25380275	25380275	T	G	Missense_Mutation	SNP	0.0131	PASS	p.Q61H	KHM-M-1624-23	385.533	PASS	NSCLC	LUAD	Non-Smoker	.	.	.
KRAS	chr12	25380283	25380283	C	T	Missense_Mutation	SNP	0.0027	FAIL	p.A59T	KHM-M-1624-23	46.7138	FAIL	NSCLC	LUAD	Non-Smoker	.	.	.
TP53	chr17	7577548	7577548	C	T	Missense_Mutation	SNP	0.008	PASS	p.G245S	KHM-M-1624-23	246.832	PASS	NSCLC	LUAD	Non-Smoker	.	.	.
ALK	chr2	29445258	29445258	C	T	Missense_Mutation	SNP	0.001	FAIL	p.C1156Y	KHM-M-1624-23	12.8041	FAIL	NSCLC	LUAD	Non-Smoker	.	.	.
ALK	chr2	29445465	29445465	C	T	Missense_Mutation	SNP	0.001	FAIL	p.G1123D	KHM-M-1624-23	50.6427	PASS	NSCLC	LUAD	Non-Smoker	.	.	.
ALK	chr2	29445466	29445466	C	T	Missense_Mutation	SNP	0.001	FAIL	p.G1123S	KHM-M-1624-23	50.6427	PASS	NSCLC	LUAD	Non-Smoker	.	.	.
EGFR	chr7	55221822	55221822	C	T	Missense_Mutation	SNP	0.0015	FAIL	p.A289V	KHM-M-1624-23	15.5864	FAIL	NSCLC	LUAD	Non-Smoker	.	.	.
EGFR	chr7	55249007	55249007	G	A	Missense_Mutation	SNP	0.0008	FAIL	p.V769M	KHM-M-1624-23	38.5527	FAIL	NSCLC	LUAD	Non-Smoker	.	.	.
KRAS	chr12	25380283	25380283	C	T	Missense_Mutation	SNP	0.0026	FAIL	p.A59T	KHM-M-1697-23	29.5885	FAIL	NA	NA	NA	.	.	.
KRAS	chr12	25398285	25398285	C	A	Missense_Mutation	SNP	0.0021	FAIL	p.G12C	KHM-M-1697-23	17.6811	FAIL	NA	NA	NA	.	.	.
PTEN	chr10	89692908	89692908	C	T	Missense_Mutation	SNP	0.0025	FAIL	p.T131I	KHM-M-1638-23	28.33	FAIL	NSCLC	LUAD	Smoker	.	.	.
TP53	chr17	7577118	7577118	C	A	Missense_Mutation	SNP	0.0531	PASS	p.V274F	KHM-M-1638-23	610.562	PASS	NSCLC	LUAD	Smoker	.	.	.
NTRK2	chr9	87563549	87563549	G	A	Missense_Mutation	SNP	0.0023	FAIL	p.R646K	KHM-M-1638-23	21.6285	FAIL	NSCLC	LUAD	Smoker	.	.	.
MTOR	chr1	11184573	11184573	G	T	Missense_Mutation	SNP	0.0015	FAIL	p.S2215Y	KHM-M-1640-23	13.6361	FAIL	NSCLC	LUAD	NA	.	.	.
NTRK1	chr1	156846342	156846342	G	A	Missense_Mutation	SNP	0.0015	FAIL	p.G595R	KHM-M-1640-23	13.3335	FAIL	NSCLC	LUAD	NA	.	.	.
RET	chr10	43615568	43615568	G	T	Missense_Mutation	SNP	0.0011	FAIL	p.A883S	KHM-M-1640-23	18.9265	FAIL	NSCLC	LUAD	NA	.	.	.
KRAS	chr12	25380283	25380283	C	T	Missense_Mutation	SNP	0.0016	FAIL	p.A59T	KHM-M-1640-23	16.1136	FAIL	NSCLC	LUAD	NA	.	.	.
TP53	chr17	7577509	7577509	C	T	Missense_Mutation	SNP	0.0015	FAIL	p.E258K	KHM-M-1640-23	14.9905	FAIL	NSCLC	LUAD	NA	.	.	.
TP53	chr17	7578275	7578275	G	A	Nonsense_Mutation	SNP	0.0017	FAIL	p.Q192*	KHM-M-1640-23	28.2733	FAIL	NSCLC	LUAD	NA	.	.	.
ERBB2	chr17	37868208	37868208	C	A	Missense_Mutation	SNP	0.0013	FAIL	p.S310Y	KHM-M-1640-23	23.3788	FAIL	NSCLC	LUAD	NA	.	.	.
CTNNB1	chr3	41266097	41266097	G	A	Missense_Mutation	SNP	0.0008	FAIL	p.D32N	KHM-M-1640-23	6.18007	FAIL	NSCLC	LUAD	NA	.	.	.
CTNNB1	chr3	41266104	41266104	G	A	Missense_Mutation	SNP	0.0008	FAIL	p.G34E	KHM-M-1640-23	13.6463	FAIL	NSCLC	LUAD	NA	.	.	.
KIT	chr4	55599332	55599332	G	T	Missense_Mutation	SNP	0.0013	FAIL	p.D820Y	KHM-M-1640-23	18.0812	FAIL	NSCLC	LUAD	NA	.	.	.
ROS1	chr6	117639399	117639399	G	A	Missense_Mutation	SNP	0.002	FAIL	p.S1986F	KHM-M-1640-23	18.8899	FAIL	NSCLC	LUAD	NA	.	.	.
BRAF	chr7	140453148	140453148	C	T	Missense_Mutation	SNP	0.0015	FAIL	p.G596D	KHM-M-1640-23	11.4573	FAIL	NSCLC	LUAD	NA	.	.	.
FGFR1	chr8	38273561	38273561	C	T	Missense_Mutation	SNP	0.001	FAIL	p.V592M	KHM-M-1640-23	8.39765	FAIL	NSCLC	LUAD	NA	.	.	.
CDKN2A	chr9	21971186	21971186	G	A	Nonsense_Mutation	SNP	0.0028	FAIL	p.R58*	KHM-M-1640-23	29.287	FAIL	NSCLC	LUAD	NA	.	.	.
KRAS	chr12	25398284	25398284	C	A	Missense_Mutation	SNP	0.0337	PASS	p.G12V	KHM-M-1746-23	25.078	FAIL	NSCLC	LUAD	Non-Smoker	.	.	.
EGFR	chr7	55242464	55242464	AGGAATTAAGAGAAGC	A	In_Frame_Del	DEL	0.0178	PASS	p.E746_A750del	KHM-M-1746-23	55.3388	PASS	NSCLC	LUAD	Non-Smoker	.	.	.
RET	chr10	43615577	43615577	C	T	Missense_Mutation	SNP	0.0014	FAIL	p.R886W	KHM-M-1747-23	14.0117	FAIL	NSCLC	LUAD	Smoker	.	.	.
TP53	chr17	7577121	7577121	G	A	Missense_Mutation	SNP	0.3558	PASS	p.R273C	KHM-M-1747-23	17672.7	PASS	NSCLC	LUAD	Smoker	.	.	.
AR	chrX	66788672	66788672	C	<CNV>	Amplification	Fusion	.	PASS	.	KHM-M-1747-23	100	PASS	NSCLC	LUAD	Smoker	.	.	1.38
AR	chrX	66943551	66943551	C	A	Missense_Mutation	SNP	0.0017	FAIL	p.F877L	KHM-M-1747-23	14.9929	FAIL	NSCLC	LUAD	Smoker	.	.	.
CTNNB1	chr3	41266113	41266113	C	A	Missense_Mutation	SNP	0.0012	FAIL	p.S37Y	KHM-M-1747-23	11.8042	FAIL	NSCLC	LUAD	Smoker	.	.	.
PIK3CA	chr3	178916946	178916946	G	T	Missense_Mutation	SNP	0.0025	FAIL	p.K111N	KHM-M-1747-23	19.7842	FAIL	NSCLC	LUAD	Smoker	.	.	.
NTRK2	chr9	87563527	87563527	G	A	Missense_Mutation	SNP	0.001	FAIL	p.G639R	KHM-M-1747-23	12.958	FAIL	NSCLC	LUAD	Smoker	.	.	.
EGFR	chr7	55259515	55259515	T	G	Missense_Mutation	SNP	0.048	PASS	p.L858R	KHM-M-1748-23	237.979	PASS	NSCLC	LUAD	Smoker	.	.	.
MTOR	chr1	11187094	11187094	G	T	Missense_Mutation	SNP	0.002	FAIL	p.F2108L	KHM-M-1761-23	19.3424	FAIL	NSCLC	LUAD	NA	.	.	.
RET	chr10	43609097	43609097	G	T	Missense_Mutation	SNP	0.0019	FAIL	p.C618F	KHM-M-1761-23	23.0141	FAIL	NSCLC	LUAD	NA	.	.	.
RET	chr10	43609939	43609939	G	T	Missense_Mutation	SNP	0.0022	FAIL	p.D631Y	KHM-M-1761-23	99.2409	PASS	NSCLC	LUAD	NA	.	.	.
PTEN	chr10	89692892	89692892	G	T	Missense_Mutation	SNP	0.0012	FAIL	p.A126S	KHM-M-1761-23	133.148	PASS	NSCLC	LUAD	NA	.	.	.
PTEN	chr10	89692893	89692893	C	A	Missense_Mutation	SNP	0.0012	FAIL	p.A126D	KHM-M-1761-23	133.148	PASS	NSCLC	LUAD	NA	.	.	.
PTEN	chr10	89692893	89692893	C	T	Missense_Mutation	SNP	0.0012	FAIL	p.A126V	KHM-M-1761-23	133.148	PASS	NSCLC	LUAD	NA	.	.	.
PTEN	chr10	89692908	89692908	C	T	Missense_Mutation	SNP	0.001	FAIL	p.T131I	KHM-M-1761-23	56.1683	PASS	NSCLC	LUAD	NA	.	.	.
PTEN	chr10	89692923	89692923	G	A	Missense_Mutation	SNP	0.0008	FAIL	p.C136Y	KHM-M-1761-23	412.558	PASS	NSCLC	LUAD	NA	.	.	.
PTEN	chr10	89692923	89692923	G	T	Missense_Mutation	SNP	0.0016	FAIL	p.C136F	KHM-M-1761-23	412.558	PASS	NSCLC	LUAD	NA	.	.	.
HRAS	chr11	534288	534288	C	A	Missense_Mutation	SNP	0.0015	FAIL	p.G12V	KHM-M-1761-23	188.309	PASS	NSCLC	LUAD	NA	.	.	.
HRAS	chr11	534288	534288	CC	CT	Missense_Mutation	SNP	0.0015	FAIL	p.G12S	KHM-M-1761-23	188.309	PASS	NSCLC	LUAD	NA	.	.	.
KRAS	chr12	25380283	25380283	C	A	Missense_Mutation	SNP	0.0028	FAIL	p.A59S	KHM-M-1761-23	39.6538	FAIL	NSCLC	LUAD	NA	.	.	.
ERBB3	chr12	56478817	56478817	G	A	Missense_Mutation	SNP	0.0018	FAIL	p.M91I	KHM-M-1761-23	23.1174	FAIL	NSCLC	LUAD	NA	.	.	.
CDK4	chr12	58145430	58145430	C	A	Missense_Mutation	SNP	0.0023	FAIL	p.R24L	KHM-M-1761-23	43.9993	FAIL	NSCLC	LUAD	NA	.	.	.
MAP2K1	chr15	66727455	66727455	G	T	Missense_Mutation	SNP	0.0011	FAIL	p.K57N	KHM-M-1761-23	9.82927	FAIL	NSCLC	LUAD	NA	.	.	.
TP53	chr17	7577099	7577099	C	A	Missense_Mutation	SNP	0.0042	FAIL	p.R280I	KHM-M-1761-23	24.9843	FAIL	NSCLC	LUAD	NA	.	.	.
TP53	chr17	7577539	7577539	G	A	Missense_Mutation	SNP	0.0022	FAIL	p.R248W	KHM-M-1761-23	32.8924	FAIL	NSCLC	LUAD	NA	.	.	.
TP53	chr17	7577547	7577547	C	A	Missense_Mutation	SNP	0.0022	FAIL	p.G245V	KHM-M-1761-23	5.98534	FAIL	NSCLC	LUAD	NA	.	.	.
TP53	chr17	7577550	7577550	C	A	Missense_Mutation	SNP	0.003	FAIL	p.G244V	KHM-M-1761-23	25.3333	FAIL	NSCLC	LUAD	NA	.	.	.
TP53	chr17	7577564	7577564	G	T	Missense_Mutation	SNP	0.0022	FAIL	p.N239K	KHM-M-1761-23	18.2399	FAIL	NSCLC	LUAD	NA	.	.	.
TP53	chr17	7578403	7578403	C	T	Missense_Mutation	SNP	0.0022	FAIL	p.C176Y	KHM-M-1761-23	25.064	FAIL	NSCLC	LUAD	NA	.	.	.
TP53	chr17	7578406	7578406	C	T	Missense_Mutation	SNP	0.0314	PASS	p.R175H	KHM-M-1761-23	559.175	PASS	NSCLC	LUAD	NA	.	.	.
TP53	chr17	7578416	7578416	C	A	Missense_Mutation	SNP	0.0037	FAIL	p.V172F	KHM-M-1761-23	40.7487	FAIL	NSCLC	LUAD	NA	.	.	.
TP53	chr17	7578461	7578461	C	A	Missense_Mutation	SNP	0.0029	FAIL	p.V157F	KHM-M-1761-23	24.8145	FAIL	NSCLC	LUAD	NA	.	.	.
TP53	chr17	7578508	7578508	C	T	Missense_Mutation	SNP	0.0022	FAIL	p.C141Y	KHM-M-1761-23	49.0263	FAIL	NSCLC	LUAD	NA	.	.	.
ERBB2	chr17	37881064	37881064	C	T	Missense_Mutation	SNP	0.0026	FAIL	p.T798I	KHM-M-1761-23	45.9076	FAIL	NSCLC	LUAD	NA	.	.	.
ALK	chr2	29443631	29443631	G	T	Missense_Mutation	SNP	0.0023	FAIL	p.L1196M	KHM-M-1761-23	18.4772	FAIL	NSCLC	LUAD	NA	.	.	.
GNAS	chr20	57484595	57484595	C	A	Missense_Mutation	SNP	0.0021	FAIL	p.Q227K	KHM-M-1761-23	57.693	PASS	NSCLC	LUAD	NA	.	.	.
AR	chrX	66943551	66943551	C	A	Missense_Mutation	SNP	0.0033	FAIL	p.F877L	KHM-M-1761-23	27.1794	FAIL	NSCLC	LUAD	NA	.	.	.
RAF1	chr3	12645699	12645699	G	A	Missense_Mutation	SNP	0.0014	FAIL	p.S257L	KHM-M-1761-23	70.4263	PASS	NSCLC	LUAD	NA	.	.	.
CTNNB1	chr3	41266099	41266099	C	A	Missense_Mutation	SNP	0.0027	FAIL	p.D32E	KHM-M-1761-23	215.662	PASS	NSCLC	LUAD	NA	.	.	.
PIK3CA	chr3	178952091	178952091	G	A	Missense_Mutation	SNP	0.0036	FAIL	p.G1049D	KHM-M-1761-23	33.1455	FAIL	NSCLC	LUAD	NA	.	.	.
PDGFRA	chr4	55152104	55152104	G	T	Missense_Mutation	SNP	0.0034	FAIL	p.D846Y	KHM-M-1761-23	27.5759	FAIL	NSCLC	LUAD	NA	.	.	.
KIT	chr4	55593604	55593604	GGAAG	GTAAG	Missense_Mutation	SNP	0.0072	PASS	p.W557C	KHM-M-1761-23	25.0475	FAIL	NSCLC	LUAD	NA	.	.	.
MET	chr7	116411882	116411882	TTTCTTTCTCTCTGTTTTA	T	In_Frame_Del	DEL	0.0447	PASS	p.?	KHM-M-1761-23	641.743	PASS	NSCLC	LUAD	NA	.	.	.
MET	chr7	116411883	116411883	TTCTTTCTCTCTGTTTTA	T	In_Frame_Del	DEL	0.0035	FAIL	p.?	KHM-M-1761-23	4.06732	FAIL	NSCLC	LUAD	NA	.	.	.
MET	chr7	116411888	116411888	TCTCTCTGTTTTA	T	In_Frame_Del	DEL	0.0046	FAIL	p.?	KHM-M-1761-23	3.89009	FAIL	NSCLC	LUAD	NA	.	.	.
BRAF	chr7	140453139	140453139	G	A	Missense_Mutation	SNP	0.0035	FAIL	p.T599I	KHM-M-1761-23	23.7747	FAIL	NSCLC	LUAD	NA	.	.	.
PTEN	chr10	89692893	89692893	C	T	Missense_Mutation	SNP	0.0009	FAIL	p.A126V	KHM-M-1604-23	7.24686	FAIL	NSCLC	LUAD	NA	.	.	.
KRAS	chr12	25380283	25380283	C	T	Missense_Mutation	SNP	0.0014	FAIL	p.A59T	KHM-M-1604-23	12.7851	FAIL	NSCLC	LUAD	NA	.	.	.
ALK	chr2	29432664	29432664	C	T	Missense_Mutation	SNP	0.0017	FAIL	p.R1275Q	KHM-M-1604-23	16.2536	FAIL	NSCLC	LUAD	NA	.	.	.
TP53	chr17	7577094	7577094	G	A	Missense_Mutation	SNP	0.0062	PASS	p.R282W	KHM-M-1787-23	25.0041	FAIL	NSCLC	LUAD	Non-Smoker	.	.	.
EGFR	chr7	55242464	55242464	AGGAATTAAGAGAAGC	A	In_Frame_Del	DEL	0.0832	PASS	p.E746_A750del	KHM-M-1787-23	1708.22	PASS	NSCLC	LUAD	Non-Smoker	.	.	.
NRAS	chr1	115258744	115258744	C	T	Missense_Mutation	SNP	0.0009	FAIL	p.G13D	KHM-M-1762-23	32.2208	FAIL	NSCLC	NA	Smoker	.	.	.
RET	chr10	43613840	43613840	G	T	Missense_Mutation	SNP	0.0014	FAIL	p.E768D	KHM-M-1762-23	14.7118	FAIL	NSCLC	NA	Smoker	.	.	.
RET	chr10	43617424	43617424	G	A	Missense_Mutation	SNP	0.0014	FAIL	p.E921K	KHM-M-1762-23	12.3888	FAIL	NSCLC	NA	Smoker	.	.	.
PTEN	chr10	89692892	89692892	G	T	Missense_Mutation	SNP	0.0009	FAIL	p.A126S	KHM-M-1762-23	7.8528	FAIL	NSCLC	NA	Smoker	.	.	.
PTEN	chr10	89692893	89692893	C	T	Missense_Mutation	SNP	0.0009	FAIL	p.A126V	KHM-M-1762-23	11.8941	FAIL	NSCLC	NA	Smoker	.	.	.
PTEN	chr10	89692904	89692904	C	G	Missense_Mutation	SNP	0.0012	FAIL	p.R130G	KHM-M-1762-23	33.7785	FAIL	NSCLC	NA	Smoker	.	.	.
FGFR2	chr10	123279674	123279674	G	A	Missense_Mutation	SNP	0.0013	FAIL	p.P253L	KHM-M-1762-23	12.3923	FAIL	NSCLC	NA	Smoker	.	.	.
HRAS	chr11	534289	534289	C	A	Missense_Mutation	SNP	0.001	FAIL	p.G12C	KHM-M-1762-23	22.98	FAIL	NSCLC	NA	Smoker	.	.	.
KRAS	chr12	25398276	25398276	C	T	Missense_Mutation	SNP	0.0108	PASS	p.G15S	KHM-M-1762-23	16.5138	FAIL	NSCLC	NA	Smoker	.	.	.
KRAS	chr12	25398285	25398285	C	A	Missense_Mutation	SNP	0.0046	FAIL	p.G12C	KHM-M-1762-23	41.6774	FAIL	NSCLC	NA	Smoker	.	.	.
MAP2K1	chr15	66727455	66727455	G	T	Missense_Mutation	SNP	0.0008	FAIL	p.K57N	KHM-M-1762-23	6.10307	FAIL	NSCLC	NA	Smoker	.	.	.
MAP2K1	chr15	66729175	66729175	G	A	Missense_Mutation	SNP	0.0009	FAIL	p.G128D	KHM-M-1762-23	39.6742	FAIL	NSCLC	NA	Smoker	.	.	.
TP53	chr17	7577114	7577114	C	A	Missense_Mutation	SNP	0.0064	PASS	p.C275F	KHM-M-1762-23	75.775	PASS	NSCLC	NA	Smoker	.	.	.
TP53	chr17	7577532	7577532	G	A	Missense_Mutation	SNP	0.0009	FAIL	p.P250L	KHM-M-1762-23	20.8299	FAIL	NSCLC	NA	Smoker	.	.	.
TP53	chr17	7577556	7577556	C	A	Missense_Mutation	SNP	0.0009	FAIL	p.C242F	KHM-M-1762-23	15.7276	FAIL	NSCLC	NA	Smoker	.	.	.
TP53	chr17	7578272	7578272	G	T	Missense_Mutation	SNP	0.0009	FAIL	p.H193N	KHM-M-1762-23	11.9054	FAIL	NSCLC	NA	Smoker	.	.	.
TP53	chr17	7578406	7578406	C	A	Missense_Mutation	SNP	0.0013	FAIL	p.R175L	KHM-M-1762-23	55.915	PASS	NSCLC	NA	Smoker	.	.	.
TP53	chr17	7578406	7578406	C	T	Missense_Mutation	SNP	0.0016	FAIL	p.R175H	KHM-M-1762-23	55.915	PASS	NSCLC	NA	Smoker	.	.	.
TP53	chr17	7578508	7578508	C	A	Missense_Mutation	SNP	0.0015	FAIL	p.C141F	KHM-M-1762-23	19.6014	FAIL	NSCLC	NA	Smoker	.	.	.
ALK	chr2	29432664	29432664	C	A	Missense_Mutation	SNP	0.001	FAIL	p.R1275L	KHM-M-1762-23	28.9716	FAIL	NSCLC	NA	Smoker	.	.	.
ALK	chr2	29443613	29443613	C	T	Missense_Mutation	SNP	0.0008	FAIL	p.G1202R	KHM-M-1762-23	5.88227	FAIL	NSCLC	NA	Smoker	.	.	.
ALK	chr2	29445258	29445258	C	A	Missense_Mutation	SNP	0.0015	FAIL	p.C1156F	KHM-M-1762-23	13.4382	FAIL	NSCLC	NA	Smoker	.	.	.
PIK3CA	chr3	178952019	178952019	C	A	Missense_Mutation	SNP	0.0016	FAIL	p.T1025N	KHM-M-1762-23	14.5276	FAIL	NSCLC	NA	Smoker	.	.	.
PIK3CA	chr3	178952082	178952082	C	A	Missense_Mutation	SNP	0.0029	FAIL	p.A1046E	KHM-M-1762-23	29.4755	FAIL	NSCLC	NA	Smoker	.	.	.
ROS1	chr6	117639399	117639399	G	T	Missense_Mutation	SNP	0.002	FAIL	p.S1986Y	KHM-M-1762-23	23.8216	FAIL	NSCLC	NA	Smoker	.	.	.
NTRK2	chr9	87563527	87563527	G	A	Missense_Mutation	SNP	0.0008	FAIL	p.G639R	KHM-M-1762-23	68.0995	PASS	NSCLC	NA	Smoker	.	.	.
PTEN	chr10	89692892	89692892	G	T	Missense_Mutation	SNP	0.0017	FAIL	p.A126S	KHM-M-1774-23	24.1311	FAIL	NSCLC	ADENOSQUAMOUS	NA	.	.	.
PTEN	chr10	89692908	89692908	C	T	Missense_Mutation	SNP	0.0014	FAIL	p.T131I	KHM-M-1774-23	13.4461	FAIL	NSCLC	ADENOSQUAMOUS	NA	.	.	.
PTEN	chr10	89692923	89692923	G	T	Missense_Mutation	SNP	0.001	FAIL	p.C136F	KHM-M-1774-23	13.4228	FAIL	NSCLC	ADENOSQUAMOUS	NA	.	.	.
ALK	chr2	29443600	29443600	G	T	Missense_Mutation	SNP	0.0024	FAIL	p.S1206Y	KHM-M-1774-23	26.424	FAIL	NSCLC	ADENOSQUAMOUS	NA	.	.	.
RAF1	chr3	12645699	12645699	G	A	Missense_Mutation	SNP	0.0022	FAIL	p.S257L	KHM-M-1774-23	27.7135	FAIL	NSCLC	ADENOSQUAMOUS	NA	.	.	.
CTNNB1	chr3	41266133	41266133	C	T	Missense_Mutation	SNP	0.002	FAIL	p.P44S	KHM-M-1774-23	30.7131	FAIL	NSCLC	ADENOSQUAMOUS	NA	.	.	.
PIK3CA	chr3	178936082	178936082	G	A	Missense_Mutation	SNP	0.1619	PASS	p.E542K	KHM-M-1774-23	836.48	PASS	NSCLC	ADENOSQUAMOUS	NA	.	.	.
FGFR3	chr4	1806153	1806153	C	T	Missense_Mutation	SNP	0.0037	FAIL	p.A391V	KHM-M-1774-23	17.2175	FAIL	NSCLC	ADENOSQUAMOUS	NA	.	.	.
EGFR	chr7	55221822	55221822	C	T	Missense_Mutation	SNP	0.004	FAIL	p.A289V	KHM-M-1774-23	34.0203	FAIL	NSCLC	ADENOSQUAMOUS	NA	.	.	.
EGFR	chr7	55242465	55242465	GGAATTAAGAGAAGCA	G	In_Frame_Del	DEL	0.0025	FAIL	p.E746_A750del	KHM-M-1774-23	42.9134	FAIL	NSCLC	ADENOSQUAMOUS	NA	.	.	.
EGFR	chr7	55259514	55259514	CT	CG	Missense_Mutation	SNP	0.0802	PASS	p.L858R	KHM-M-1774-23	1039.2	PASS	NSCLC	ADENOSQUAMOUS	NA	.	.	.
MTOR	chr1	11188078	11188078	C	A	Missense_Mutation	SNP	0.0009	FAIL	p.V2006F	KHM-M-1775-23	18.459	FAIL	NSCLC	NA	NA	.	.	.
MTOR	chr1	11188164	11188164	G	A	Missense_Mutation	SNP	0.0009	FAIL	p.T1977I	KHM-M-1775-23	26.5892	FAIL	NSCLC	NA	NA	.	.	.
MTOR	chr1	11188164	11188164	G	T	Missense_Mutation	SNP	0.0012	FAIL	p.T1977K	KHM-M-1775-23	26.5892	FAIL	NSCLC	NA	NA	.	.	.
NRAS	chr1	115252289	115252289	C	A	Missense_Mutation	SNP	0.0014	FAIL	p.K117N	KHM-M-1775-23	30.7994	FAIL	NSCLC	NA	NA	.	.	.
NRAS	chr1	115258743	115258743	AC	AA	Missense_Mutation	SNP	0.0013	FAIL	p.G13V	KHM-M-1775-23	73.0365	PASS	NSCLC	NA	NA	.	.	.
RET	chr10	43609939	43609939	G	T	Missense_Mutation	SNP	0.0012	FAIL	p.D631Y	KHM-M-1775-23	10.7898	FAIL	NSCLC	NA	NA	.	.	.
RET	chr10	43609949	43609949	G	T	Missense_Mutation	SNP	0.0012	FAIL	p.C634F	KHM-M-1775-23	34.2832	FAIL	NSCLC	NA	NA	.	.	.
RET	chr10	43613840	43613840	G	T	Missense_Mutation	SNP	0.0013	FAIL	p.E768D	KHM-M-1775-23	18.9265	FAIL	NSCLC	NA	NA	.	.	.
RET	chr10	43613845	43613845	G	A	Missense_Mutation	SNP	0.0008	FAIL	p.R770Q	KHM-M-1775-23	6.47638	FAIL	NSCLC	NA	NA	.	.	.
PTEN	chr10	89692892	89692892	G	T	Missense_Mutation	SNP	0.0012	FAIL	p.A126S	KHM-M-1775-23	11.5828	FAIL	NSCLC	NA	NA	.	.	.
PTEN	chr10	89692904	89692904	C	T	Nonsense_Mutation	SNP	0.0009	FAIL	p.R130*	KHM-M-1775-23	16.13	FAIL	NSCLC	NA	NA	.	.	.
PTEN	chr10	89692905	89692905	G	T	Missense_Mutation	SNP	0.0015	FAIL	p.R130L	KHM-M-1775-23	61.2305	PASS	NSCLC	NA	NA	.	.	.
PTEN	chr10	89692908	89692908	C	T	Missense_Mutation	SNP	0.0012	FAIL	p.T131I	KHM-M-1775-23	61.2305	PASS	NSCLC	NA	NA	.	.	.
FGFR2	chr10	123256219	123256219	C	A	Missense_Mutation	SNP	0.0016	FAIL	p.V564F	KHM-M-1775-23	22.6326	FAIL	NSCLC	NA	NA	.	.	.
HRAS	chr11	533873	533873	C	A	Missense_Mutation	SNP	0.0017	FAIL	p.Q61H	KHM-M-1775-23	14.7221	FAIL	NSCLC	NA	NA	.	.	.
HRAS	chr11	534288	534288	C	A	Missense_Mutation	SNP	0.0012	FAIL	p.G12V	KHM-M-1775-23	82.542	PASS	NSCLC	NA	NA	.	.	.
KRAS	chr12	25380277	25380277	G	T	Missense_Mutation	SNP	0.0016	FAIL	p.Q61K	KHM-M-1775-23	111.192	PASS	NSCLC	NA	NA	.	.	.
KRAS	chr12	25380283	25380283	C	T	Missense_Mutation	SNP	0.0024	FAIL	p.A59T	KHM-M-1775-23	41.9488	FAIL	NSCLC	NA	NA	.	.	.
ERBB3	chr12	56478854	56478854	G	T	Missense_Mutation	SNP	0.0012	FAIL	p.V104L	KHM-M-1775-23	16.6884	FAIL	NSCLC	NA	NA	.	.	.
ERBB3	chr12	56482341	56482341	G	T	Missense_Mutation	SNP	0.0013	FAIL	p.D297Y	KHM-M-1775-23	63.7294	PASS	NSCLC	NA	NA	.	.	.
AKT1	chr14	105243048	105243048	G	T	Missense_Mutation	SNP	0.0014	FAIL	p.Q79K	KHM-M-1775-23	59.4404	PASS	NSCLC	NA	NA	.	.	.
AKT1	chr14	105246449	105246449	G	A	Missense_Mutation	SNP	0.001	FAIL	p.P51S	KHM-M-1775-23	84.7454	PASS	NSCLC	NA	NA	.	.	.
MAP2K1	chr15	66729163	66729163	C	A	Missense_Mutation	SNP	0.0016	FAIL	p.P124Q	KHM-M-1775-23	84.68	PASS	NSCLC	NA	NA	.	.	.
TP53	chr17	7577550	7577550	C	T	Missense_Mutation	SNP	0.0016	FAIL	p.G244D	KHM-M-1775-23	34.0596	FAIL	NSCLC	NA	NA	.	.	.
TP53	chr17	7577568	7577568	C	A	Missense_Mutation	SNP	0.0016	FAIL	p.C238F	KHM-M-1775-23	14.1831	FAIL	NSCLC	NA	NA	.	.	.
TP53	chr17	7578211	7578211	C	A	Missense_Mutation	SNP	0.0017	FAIL	p.R213L	KHM-M-1775-23	14.7558	FAIL	NSCLC	NA	NA	.	.	.
TP53	chr17	7578395	7578395	G	T	Missense_Mutation	SNP	0.0017	FAIL	p.H179N	KHM-M-1775-23	136.315	PASS	NSCLC	NA	NA	.	.	.
TP53	chr17	7578403	7578403	C	A	Missense_Mutation	SNP	0.0012	FAIL	p.C176F	KHM-M-1775-23	15.931	FAIL	NSCLC	NA	NA	.	.	.
TP53	chr17	7578407	7578407	G	T	Missense_Mutation	SNP	0.0024	FAIL	p.R175S	KHM-M-1775-23	74.9055	PASS	NSCLC	NA	NA	.	.	.
TP53	chr17	7578413	7578413	C	T	Missense_Mutation	SNP	0.0012	FAIL	p.V173M	KHM-M-1775-23	66.1641	PASS	NSCLC	NA	NA	.	.	.
TP53	chr17	7578469	7578469	C	A	Missense_Mutation	SNP	0.0019	FAIL	p.G154V	KHM-M-1775-23	29.9886	FAIL	NSCLC	NA	NA	.	.	.
ERBB2	chr17	37868208	37868208	C	A	Missense_Mutation	SNP	0.0015	FAIL	p.S310Y	KHM-M-1775-23	24.9085	FAIL	NSCLC	NA	NA	.	.	.
ERBB2	chr17	37880997	37880997	G	A	Missense_Mutation	SNP	0.0007	FAIL	p.G776S	KHM-M-1775-23	33.3924	FAIL	NSCLC	NA	NA	.	.	.
ERBB2	chr17	37880998	37880998	G	T	Missense_Mutation	SNP	0.0007	FAIL	p.G776V	KHM-M-1775-23	5.66353	FAIL	NSCLC	NA	NA	.	.	.
AKT2	chr19	40762959	40762959	C	T	Missense_Mutation	SNP	0.0009	FAIL	p.E17K	KHM-M-1775-23	21.7018	FAIL	NSCLC	NA	NA	.	.	.
ALK	chr2	29436902	29436902	G	A	Missense_Mutation	SNP	0.0017	FAIL	p.R1231W	KHM-M-1775-23	16.8073	FAIL	NSCLC	NA	NA	.	.	.
IDH1	chr2	209106729	209106729	G	A	Missense_Mutation	SNP	0.0015	FAIL	p.S280F	KHM-M-1775-23	38.4434	FAIL	NSCLC	NA	NA	.	.	.
IDH1	chr2	209113113	209113113	G	T	Missense_Mutation	SNP	0.0013	FAIL	p.R132S	KHM-M-1775-23	69.1091	PASS	NSCLC	NA	NA	.	.	.
ERBB4	chr2	212488717	212488717	C	A	Missense_Mutation	SNP	0.0014	FAIL	p.R711L	KHM-M-1775-23	30.7771	FAIL	NSCLC	NA	NA	.	.	.
RAF1	chr3	12645699	12645699	G	A	Missense_Mutation	SNP	0.0008	FAIL	p.S257L	KHM-M-1775-23	42.1781	FAIL	NSCLC	NA	NA	.	.	.
CTNNB1	chr3	41266097	41266097	G	T	Missense_Mutation	SNP	0.0019	FAIL	p.D32Y	KHM-M-1775-23	62.499	PASS	NSCLC	NA	NA	.	.	.
CTNNB1	chr3	41266113	41266113	C	A	Missense_Mutation	SNP	0.0024	FAIL	p.S37Y	KHM-M-1775-23	54.0282	PASS	NSCLC	NA	NA	.	.	.
PIK3CA	chr3	178952019	178952019	C	A	Missense_Mutation	SNP	0.0017	FAIL	p.T1025N	KHM-M-1775-23	52.3768	PASS	NSCLC	NA	NA	.	.	.
PIK3CA	chr3	178952087	178952087	C	A	Missense_Mutation	SNP	0.0037	FAIL	p.H1048N	KHM-M-1775-23	28.8476	FAIL	NSCLC	NA	NA	.	.	.
PDGFRA	chr4	55144121	55144121	C	A	Missense_Mutation	SNP	0.0009	FAIL	p.H650Q	KHM-M-1775-23	95.7596	PASS	NSCLC	NA	NA	.	.	.
PDGFRA	chr4	55152092	55152092	G	T	Missense_Mutation	SNP	0.0013	FAIL	p.D842Y	KHM-M-1775-23	67.9158	PASS	NSCLC	NA	NA	.	.	.
KIT	chr4	55594257	55594257	G	T	Missense_Mutation	SNP	0.0015	FAIL	p.V654L	KHM-M-1775-23	32.9859	FAIL	NSCLC	NA	NA	.	.	.
KIT	chr4	55599320	55599320	G	T	Missense_Mutation	SNP	0.0016	FAIL	p.D816Y	KHM-M-1775-23	29.2189	FAIL	NSCLC	NA	NA	.	.	.
KIT	chr4	55599332	55599332	G	T	Missense_Mutation	SNP	0.0013	FAIL	p.D820Y	KHM-M-1775-23	17.7107	FAIL	NSCLC	NA	NA	.	.	.
ROS1	chr6	117641120	117641120	G	T	Missense_Mutation	SNP	0.0016	FAIL	p.L1951M	KHM-M-1775-23	16.703	FAIL	NSCLC	NA	NA	.	.	.
EGFR	chr7	55221822	55221822	C	A	Missense_Mutation	SNP	0.0019	FAIL	p.A289D	KHM-M-1775-23	38.0967	FAIL	NSCLC	NA	NA	.	.	.
EGFR	chr7	55221822	55221822	C	T	Missense_Mutation	SNP	0.0014	FAIL	p.A289V	KHM-M-1775-23	38.0967	FAIL	NSCLC	NA	NA	.	.	.
EGFR	chr7	55233043	55233043	G	T	Missense_Mutation	SNP	0.0019	FAIL	p.G598V	KHM-M-1775-23	18.2824	FAIL	NSCLC	NA	NA	.	.	.
EGFR	chr7	55241722	55241722	G	A	Missense_Mutation	SNP	0.0019	FAIL	p.G724S	KHM-M-1775-23	56.2208	PASS	NSCLC	NA	NA	.	.	.
EGFR	chr7	55242464	55242464	AGGAATTAAGAGAAGC	A	In_Frame_Del	DEL	0.1737	PASS	p.E746_A750del	KHM-M-1775-23	6415.19	PASS	NSCLC	NA	NA	.	.	.
SMO	chr7	128849178	128849178	G	A	Missense_Mutation	SNP	0.0017	FAIL	p.C469Y	KHM-M-1775-23	35.2515	FAIL	NSCLC	NA	NA	.	.	.
BRAF	chr7	140453139	140453139	G	A	Missense_Mutation	SNP	0.0019	FAIL	p.T599I	KHM-M-1775-23	14.4973	FAIL	NSCLC	NA	NA	.	.	.
BRAF	chr7	140453155	140453155	C	A	Missense_Mutation	SNP	0.0019	FAIL	p.D594Y	KHM-M-1775-23	21.5917	FAIL	NSCLC	NA	NA	.	.	.
BRAF	chr7	140481401	140481401	TCC	TCT	Missense_Mutation	SNP	0.0026	FAIL	p.G469R	KHM-M-1775-23	46.9424	FAIL	NSCLC	NA	NA	.	.	.
GNAQ	chr9	80412493	80412493	C	A	Missense_Mutation	SNP	0.0008	FAIL	p.R183L	KHM-M-1775-23	25.9009	FAIL	NSCLC	NA	NA	.	.	.
GNAQ	chr9	80412493	80412493	C	T	Missense_Mutation	SNP	0.001	FAIL	p.R183Q	KHM-M-1775-23	25.9009	FAIL	NSCLC	NA	NA	.	.	.
RET	chr10	43609103	43609103	G	T	Missense_Mutation	SNP	0.0015	FAIL	p.C620F	KHM-M-1784-23	13.4074	FAIL	NSCLC	LUAD	Smoker	.	.	.
KRAS	chr12	25398280	25398280	GC	GT	Missense_Mutation	SNP	0.0159	PASS	p.G13D	KHM-M-1784-23	226.406	PASS	NSCLC	LUAD	Smoker	.	.	.
AKT1	chr14	105243053	105243053	C	A	Missense_Mutation	SNP	0.0012	FAIL	p.C77F	KHM-M-1784-23	27.0534	FAIL	NSCLC	LUAD	Smoker	.	.	.
TP53	chr17	7577568	7577568	C	A	Missense_Mutation	SNP	0.0016	FAIL	p.C238F	KHM-M-1784-23	14.1558	FAIL	NSCLC	LUAD	Smoker	.	.	.
TP53	chr17	7578268	7578268	A	C	Missense_Mutation	SNP	0.0292	PASS	p.L194R	KHM-M-1784-23	686.625	PASS	NSCLC	LUAD	Smoker	.	.	.
EGFR	chr7	55249005	55249005	GCG	GCT	Missense_Mutation	SNP	0.0013	FAIL	p.V769L	KHM-M-1784-23	42.8871	FAIL	NSCLC	LUAD	Smoker	.	.	.
BRAF	chr7	140453148	140453148	C	T	Missense_Mutation	SNP	0.0013	FAIL	p.G596D	KHM-M-1784-23	10.5903	FAIL	NSCLC	LUAD	Smoker	.	.	.
ETV6	chr12	12022903	12022903	G	G]chr15:88483984]	Fusion	Fusion	.	PASS	.	KHM-M-1796-23	.	PASS	NSCLC	LUAD	Non-Smoker	5	84	.
NTRK3	chr15	88483984	88483984	T	]chr12:12022903]T	Fusion	Fusion	.	PASS	.	KHM-M-1796-23	.	PASS	NSCLC	LUAD	Non-Smoker	5	84	.
TP53	chr17	7577106	7577106	G	A	Missense_Mutation	SNP	0.0119	PASS	p.P278S	KHM-M-1796-23	25.0247	FAIL	NSCLC	LUAD	Non-Smoker	.	.	.
EGFR	chr7	55249071	55249071	C	T	Missense_Mutation	SNP	0.012	PASS	p.T790M	KHM-M-1796-23	54.964	PASS	NSCLC	LUAD	Non-Smoker	.	.	.
EGFR	chr7	55259515	55259515	T	G	Missense_Mutation	SNP	0.0317	PASS	p.L858R	KHM-M-1796-23	131.78	PASS	NSCLC	LUAD	Non-Smoker	.	.	.
PTEN	chr10	89692893	89692893	C	T	Missense_Mutation	SNP	0.001	FAIL	p.A126V	KHM-M-1810-23	21.4735	FAIL	NSCLC	LUAD	Non-Smoker	.	.	.
PTEN	chr10	89692908	89692908	C	T	Missense_Mutation	SNP	0.001	FAIL	p.T131I	KHM-M-1810-23	23.8832	FAIL	NSCLC	LUAD	Non-Smoker	.	.	.
TP53	chr17	7578395	7578395	G	A	Missense_Mutation	SNP	0.0015	FAIL	p.H179Y	KHM-M-1810-23	47.1262	FAIL	NSCLC	LUAD	Non-Smoker	.	.	.
PIK3CA	chr3	178916725	178916725	C	A	Missense_Mutation	SNP	0.0017	FAIL	p.R38S	KHM-M-1810-23	14.606	FAIL	NSCLC	LUAD	Non-Smoker	.	.	.
MTOR	chr1	11184568	11184568	G	A	Missense_Mutation	SNP	0.004	FAIL	p.R2217W	KHM-M-1835-23	66.6017	PASS	NSCLC	LUAD	NA	.	.	.
MTOR	chr1	11187094	11187094	G	T	Missense_Mutation	SNP	0.0023	FAIL	p.F2108L	KHM-M-1835-23	18.7078	FAIL	NSCLC	LUAD	NA	.	.	.
AKT3	chr1	243828126	243828126	G	T	Missense_Mutation	SNP	0.0007	FAIL	p.Q78K	KHM-M-1835-23	5.64696	FAIL	NSCLC	LUAD	NA	.	.	.
RET	chr10	43609097	43609097	G	T	Missense_Mutation	SNP	0.003	FAIL	p.C618F	KHM-M-1835-23	22.0197	FAIL	NSCLC	LUAD	NA	.	.	.
RET	chr10	43613845	43613845	G	A	Missense_Mutation	SNP	0.0022	FAIL	p.R770Q	KHM-M-1835-23	18.0159	FAIL	NSCLC	LUAD	NA	.	.	.
PTEN	chr10	89624296	89624296	G	T	Missense_Mutation	SNP	0.0025	FAIL	p.D24Y	KHM-M-1835-23	19.7064	FAIL	NSCLC	LUAD	NA	.	.	.
PTEN	chr10	89692892	89692892	G	T	Missense_Mutation	SNP	0.0015	FAIL	p.A126S	KHM-M-1835-23	19.3704	FAIL	NSCLC	LUAD	NA	.	.	.
PTEN	chr10	89692893	89692893	C	T	Missense_Mutation	SNP	0.0011	FAIL	p.A126V	KHM-M-1835-23	14.85	FAIL	NSCLC	LUAD	NA	.	.	.
PTEN	chr10	89692902	89692902	G	T	Missense_Mutation	SNP	0.0007	FAIL	p.G129V	KHM-M-1835-23	10.9036	FAIL	NSCLC	LUAD	NA	.	.	.
PTEN	chr10	89692904	89692904	C	T	Nonsense_Mutation	SNP	0.0015	FAIL	p.R130*	KHM-M-1835-23	24.2001	FAIL	NSCLC	LUAD	NA	.	.	.
PTEN	chr10	89692923	89692923	G	A	Missense_Mutation	SNP	0.0007	FAIL	p.C136Y	KHM-M-1835-23	54.0291	PASS	NSCLC	LUAD	NA	.	.	.
PTEN	chr10	89692923	89692923	G	T	Missense_Mutation	SNP	0.0011	FAIL	p.C136F	KHM-M-1835-23	54.0291	PASS	NSCLC	LUAD	NA	.	.	.
FGFR2	chr10	123276976	123276976	G	T	Missense_Mutation	SNP	0.0022	FAIL	p.A314D	KHM-M-1835-23	18.2662	FAIL	NSCLC	LUAD	NA	.	.	.
FGFR2	chr10	123279675	123279675	G	A	Missense_Mutation	SNP	0.007	PASS	p.P253S	KHM-M-1835-23	25.0104	FAIL	NSCLC	LUAD	NA	.	.	.
KRAS	chr12	25380277	25380277	G	T	Missense_Mutation	SNP	0.0022	FAIL	p.Q61K	KHM-M-1835-23	20.7741	FAIL	NSCLC	LUAD	NA	.	.	.
ERBB3	chr12	56482341	56482341	G	T	Missense_Mutation	SNP	0.0024	FAIL	p.D297Y	KHM-M-1835-23	26.2211	FAIL	NSCLC	LUAD	NA	.	.	.
CDK4	chr12	58145431	58145431	G	A	Missense_Mutation	SNP	0.0029	FAIL	p.R24C	KHM-M-1835-23	25.0948	FAIL	NSCLC	LUAD	NA	.	.	.
MAP2K1	chr15	66729163	66729163	C	A	Missense_Mutation	SNP	0.0035	FAIL	p.P124Q	KHM-M-1835-23	67.1135	PASS	NSCLC	LUAD	NA	.	.	.
MAP2K1	chr15	66729163	66729163	C	T	Missense_Mutation	SNP	0.0028	FAIL	p.P124L	KHM-M-1835-23	67.1135	PASS	NSCLC	LUAD	NA	.	.	.
TP53	chr17	7577097	7577097	C	A	Missense_Mutation	SNP	0.004	FAIL	p.D281Y	KHM-M-1835-23	34.0327	FAIL	NSCLC	LUAD	NA	.	.	.
TP53	chr17	7577543	7577543	C	A	Missense_Mutation	SNP	0.0035	FAIL	p.M246I	KHM-M-1835-23	28.0434	FAIL	NSCLC	LUAD	NA	.	.	.
TP53	chr17	7578479	7578479	G	T	Missense_Mutation	SNP	0.0032	FAIL	p.P151T	KHM-M-1835-23	31.4689	FAIL	NSCLC	LUAD	NA	.	.	.
ERBB2	chr17	37880261	37880261	G	T	Missense_Mutation	SNP	0.0031	FAIL	p.D769Y	KHM-M-1835-23	22.4358	FAIL	NSCLC	LUAD	NA	.	.	.
ALK	chr2	29432664	29432664	C	A	Missense_Mutation	SNP	0.0041	FAIL	p.R1275L	KHM-M-1835-23	101.921	PASS	NSCLC	LUAD	NA	.	.	.
GNAS	chr20	57484420	57484420	C	A	Missense_Mutation	SNP	0.0035	FAIL	p.R201S	KHM-M-1835-23	35.9296	FAIL	NSCLC	LUAD	NA	.	.	.
GNAS	chr20	57484597	57484597	G	T	Missense_Mutation	SNP	0.0029	FAIL	p.Q227H	KHM-M-1835-23	40.4839	FAIL	NSCLC	LUAD	NA	.	.	.
AR	chrX	66937372	66937372	G	T	Missense_Mutation	SNP	0.003	FAIL	p.W742C	KHM-M-1835-23	32.9726	FAIL	NSCLC	LUAD	NA	.	.	.
AR	chrX	66943543	66943543	C	T	Missense_Mutation	SNP	0.0039	FAIL	p.H875Y	KHM-M-1835-23	38.5473	FAIL	NSCLC	LUAD	NA	.	.	.
CTNNB1	chr3	41266097	41266097	G	T	Missense_Mutation	SNP	0.0031	FAIL	p.D32Y	KHM-M-1835-23	56.6191	PASS	NSCLC	LUAD	NA	.	.	.
CTNNB1	chr3	41266101	41266101	C	T	Missense_Mutation	SNP	0.002	FAIL	p.S33F	KHM-M-1835-23	26.0099	FAIL	NSCLC	LUAD	NA	.	.	.
CTNNB1	chr3	41266103	41266103	GG	GT	Missense_Mutation	SNP	0.0021	FAIL	p.G34V	KHM-M-1835-23	65.1244	PASS	NSCLC	LUAD	NA	.	.	.
CTNNB1	chr3	41266113	41266113	C	A	Missense_Mutation	SNP	0.002	FAIL	p.S37Y	KHM-M-1835-23	19.5342	FAIL	NSCLC	LUAD	NA	.	.	.
CTNNB1	chr3	41266125	41266125	C	A	Missense_Mutation	SNP	0.0015	FAIL	p.T41N	KHM-M-1835-23	19.5042	FAIL	NSCLC	LUAD	NA	.	.	.
PDGFRA	chr4	55144148	55144148	C	A	Missense_Mutation	SNP	0.0031	FAIL	p.N659K	KHM-M-1835-23	29.7447	FAIL	NSCLC	LUAD	NA	.	.	.
PDGFRA	chr4	55152092	55152092	G	T	Missense_Mutation	SNP	0.0025	FAIL	p.D842Y	KHM-M-1835-23	81.2264	PASS	NSCLC	LUAD	NA	.	.	.
KIT	chr4	55594257	55594257	G	T	Missense_Mutation	SNP	0.0018	FAIL	p.V654L	KHM-M-1835-23	22.0877	FAIL	NSCLC	LUAD	NA	.	.	.
KIT	chr4	55599320	55599320	G	T	Missense_Mutation	SNP	0.0022	FAIL	p.D816Y	KHM-M-1835-23	33.057	FAIL	NSCLC	LUAD	NA	.	.	.
KIT	chr4	55599332	55599332	G	A	Missense_Mutation	SNP	0.0022	FAIL	p.D820N	KHM-M-1835-23	33.0592	FAIL	NSCLC	LUAD	NA	.	.	.
ROS1	chr6	117641120	117641120	G	T	Missense_Mutation	SNP	0.0017	FAIL	p.L1951M	KHM-M-1835-23	14.7775	FAIL	NSCLC	LUAD	NA	.	.	.
ESR1	chr6	152419916	152419916	C	A	Missense_Mutation	SNP	0.003	FAIL	p.P535T	KHM-M-1835-23	78.4427	PASS	NSCLC	LUAD	NA	.	.	.
EGFR	chr7	55228009	55228009	C	A	Missense_Mutation	SNP	0.0035	FAIL	p.S492R	KHM-M-1835-23	62.4995	PASS	NSCLC	LUAD	NA	.	.	.
EGFR	chr7	55249088	55249088	G	A	Missense_Mutation	SNP	0.003	FAIL	p.G796S	KHM-M-1835-23	59.1925	PASS	NSCLC	LUAD	NA	.	.	.
BRAF	chr7	140453137	140453137	C	A	Missense_Mutation	SNP	0.0027	FAIL	p.V600L	KHM-M-1835-23	39.0453	FAIL	NSCLC	LUAD	NA	.	.	.
BRAF	chr7	140453137	140453137	C	T	Missense_Mutation	SNP	0.0013	FAIL	p.V600M	KHM-M-1835-23	10.9816	FAIL	NSCLC	LUAD	NA	.	.	.
BRAF	chr7	140453155	140453155	C	A	Missense_Mutation	SNP	0.002	FAIL	p.D594Y	KHM-M-1835-23	16.8595	FAIL	NSCLC	LUAD	NA	.	.	.
BRAF	chr7	140481402	140481402	C	T	Missense_Mutation	SNP	0.0022	FAIL	p.G469E	KHM-M-1835-23	32.3435	FAIL	NSCLC	LUAD	NA	.	.	.
BRAF	chr7	140481423	140481423	C	A	Missense_Mutation	SNP	0.0022	FAIL	p.R462I	KHM-M-1835-23	17.897	FAIL	NSCLC	LUAD	NA	.	.	.
PTEN	chr10	89692893	89692893	C	T	Missense_Mutation	SNP	0.001	FAIL	p.A126V	KHM-M-1847-23	13.472	FAIL	NSCLC	NA	NA	.	.	.
TP53	chr17	7577534	7577534	C	A	Missense_Mutation	SNP	0.0023	FAIL	p.R249S	KHM-M-1847-23	41.5798	FAIL	NSCLC	NA	NA	.	.	.
CTNNB1	chr3	41266099	41266099	C	A	Missense_Mutation	SNP	0.0015	FAIL	p.D32E	KHM-M-1847-23	13.5193	FAIL	NSCLC	NA	NA	.	.	.
KRAS	chr12	25398285	25398285	C	A	Missense_Mutation	SNP	0.1477	PASS	p.G12C	KHM-M-143-23	4308.8	PASS	NSCLC	LUAD	NA	.	.	.
KRAS	chr12	25398285	25398285	C	A	Missense_Mutation	SNP	0.0266	PASS	p.G12C	KHM-M-275-23	329.931	PASS	Sarcomatoid Carcinoma	NA	Smoker	.	.	.
IDH1	chr2	209113112	209113112	C	A	Missense_Mutation	SNP	0.0033	FAIL	p.R132L	KHM-M-275-23	27.211	FAIL	Sarcomatoid Carcinoma	NA	Smoker	.	.	.
TPM3	chr1	154142876	154142876	C	C[chr1:156844363[	Fusion	Fusion	.	PASS	.	KHM-M-39-23	.	PASS	NSCLC	LUAD	NA	2	45	.
NTRK1	chr1	156844363	156844363	A	[chr1:154142876[A	Fusion	Fusion	.	PASS	.	KHM-M-39-23	.	PASS	NSCLC	LUAD	NA	2	45	.
LMNA	chr1	156100564	156100564	G	G[chr1:156844697[	Fusion	Fusion	.	PASS	.	KHM-M-39-23	.	PASS	NSCLC	LUAD	NA	15	297	.
NTRK1	chr1	156844698	156844698	G	]chr1:156100564]G	Fusion	Fusion	.	PASS	.	KHM-M-39-23	.	PASS	NSCLC	LUAD	NA	15	297	.
TP53	chr17	7577581	7577581	A	G	Missense_Mutation	SNP	0.0887	PASS	p.Y234H	KHM-M-39-23	2196.87	PASS	NSCLC	LUAD	NA	.	.	.
EML4	chr2	42522656	42522656	G	G]chr2:29446394]	Fusion	Fusion	.	PASS	.	KHM-M-39-23	.	PASS	NSCLC	LUAD	NA	1	47	.
ALK	chr2	29446394	29446394	A	]chr2:42522656]A	Fusion	Fusion	.	PASS	.	KHM-M-39-23	.	PASS	NSCLC	LUAD	NA	1	47	.
BRAF	chr7	140453143	140453143	C	T	Missense_Mutation	SNP	0.0009	FAIL	p.A598T	KHM-M-39-23	7.77879	FAIL	NSCLC	LUAD	NA	.	.	.
TPM3	chr1	154142876	154142876	C	C[chr1:156844363[	Fusion	Fusion	.	PASS	.	KHM-M-40-23	.	PASS	NA	NA	NA	7	60	.
NTRK1	chr1	156844363	156844363	A	[chr1:154142876[A	Fusion	Fusion	.	PASS	.	KHM-M-40-23	.	PASS	NA	NA	NA	7	60	.
LMNA	chr1	156100564	156100564	G	G[chr1:156844697[	Fusion	Fusion	.	PASS	.	KHM-M-40-23	.	PASS	NA	NA	NA	18	163	.
NTRK1	chr1	156844698	156844698	G	]chr1:156100564]G	Fusion	Fusion	.	PASS	.	KHM-M-40-23	.	PASS	NA	NA	NA	18	163	.
KIF5B	chr10	32306071	32306071	C	C[chr10:43609928[	Fusion	Fusion	.	PASS	.	KHM-M-40-23	.	PASS	NA	NA	NA	10	74	.
RET	chr10	43609928	43609928	A	[chr10:32306071[A	Fusion	Fusion	.	PASS	.	KHM-M-40-23	.	PASS	NA	NA	NA	10	74	.
ETV6	chr12	12022903	12022903	G	G]chr15:88483984]	Fusion	Fusion	.	PASS	.	KHM-M-40-23	.	PASS	NA	NA	NA	11	89	.
NTRK3	chr15	88483984	88483984	T	]chr12:12022903]T	Fusion	Fusion	.	PASS	.	KHM-M-40-23	.	PASS	NA	NA	NA	11	89	.
EML4	chr2	42522656	42522656	G	G]chr2:29446394]	Fusion	Fusion	.	PASS	.	KHM-M-40-23	.	PASS	NA	NA	NA	5	40	.
ALK	chr2	29446394	29446394	A	]chr2:42522656]A	Fusion	Fusion	.	PASS	.	KHM-M-40-23	.	PASS	NA	NA	NA	5	40	.
TFG	chr3	100451516	100451516	G	G[chr1:156844362[	Fusion	Fusion	.	PASS	.	KHM-M-40-23	.	PASS	NA	NA	NA	4	24	.
NTRK1	chr1	156844363	156844363	A	]chr3:100451516]A	Fusion	Fusion	.	PASS	.	KHM-M-40-23	.	PASS	NA	NA	NA	4	24	.
SLC34A2	chr4	25665952	25665952	G	G]chr6:117645578]	Fusion	Fusion	.	PASS	.	KHM-M-40-23	.	PASS	NA	NA	NA	3	23	.
ROS1	chr6	117645578	117645578	T	]chr4:25665952]T	Fusion	Fusion	.	PASS	.	KHM-M-40-23	.	PASS	NA	NA	NA	3	23	.
TP53	chr17	7577559	7577559	G	A	Missense_Mutation	SNP	0.0142	PASS	p.S241F	KHM-M-664-23	324.35	PASS	NSCLC	LUAD	NA	.	.	.
KRAS	chr12	25380283	25380283	C	T	Missense_Mutation	SNP	0.0035	FAIL	p.A59T	cfDNA_11_RGCI	28.1381	FAIL	NA	NA	NA	.	.	.
EGFR	chr7	55242465	55242465	GGAATTAAGAGAAGCA	G	In_Frame_Del	DEL	0.0026	FAIL	p.E746_A750del	cfDNA_11_RGCI	20.0844	FAIL	NA	NA	NA	.	.	.
AR	chrX	66788672	66788672	C	<CNV>	Amplification	Fusion	.	PASS	.	cfDNA_33_RGCI	100	PASS	NA	NA	NA	.	.	1.23
AR	chrX	66937337	66937337	G	A	Missense_Mutation	SNP	0.0009	FAIL	p.V731M	cfDNA_33_RGCI	7.5657	FAIL	NA	NA	NA	.	.	.
KRAS	chr12	25380283	25380283	C	T	Missense_Mutation	SNP	0.0042	FAIL	p.A59T	cfDNA08_RGCI	77.1972	PASS	NSCLC	NA	NA	.	.	.
TP53	chr17	7577534	7577534	C	A	Missense_Mutation	SNP	0.0007	FAIL	p.R249S	cfDNA08_RGCI	50701.3	PASS	NSCLC	NA	NA	.	.	.
TP53	chr17	7577536	7577536	T	C	Missense_Mutation	SNP	0.4468	PASS	p.R249G	cfDNA08_RGCI	50701.3	PASS	NSCLC	NA	NA	.	.	.
PIK3CA	chr3	178916802	178916802	A	<CNV>	Amplification	Fusion	.	PASS	.	cfDNA08_RGCI	100	PASS	NSCLC	NA	NA	.	.	1.62
BRAF	chr7	140453193	140453193	T	C	Missense_Mutation	SNP	0.0008	FAIL	p.N581S	cfDNA08_RGCI	6.2866	FAIL	NSCLC	NA	NA	.	.	.
MAP2K1	chr15	66727443	66727443	T	G	Missense_Mutation	SNP	0.0071	PASS	p.F53L	cfDNA09_RGCI	102.273	PASS	NSCLC	NA	NA	.	.	.
EGFR	chr7	55211070	55211070	C	<CNV>	Amplification	Fusion	.	PASS	.	cfDNA12_RGCI	100	PASS	NSCLC	NA	NA	.	.	1.33
SLC45A3	chr1	205649522	205649522	C	C]chr7:140494267]	Fusion	Fusion	.	PASS	.	cfDNA14_RGCI	.	PASS	NSCLC	NA	NA	2	22	.
BRAF	chr7	140494267	140494267	C	[chr1:205649522[C	Fusion	Fusion	.	PASS	.	cfDNA14_RGCI	.	PASS	NSCLC	NA	NA	2	22	.
ETV6	chr12	12022903	12022903	G	G]chr15:88483984]	Fusion	Fusion	.	PASS	.	cfDNA14_RGCI	.	PASS	NSCLC	NA	NA	1	22	.
NTRK3	chr15	88483984	88483984	T	]chr12:12022903]T	Fusion	Fusion	.	PASS	.	cfDNA14_RGCI	.	PASS	NSCLC	NA	NA	1	22	.
TP53	chr17	7578406	7578406	C	T	Missense_Mutation	SNP	0.0049	FAIL	p.R175H	cfDNA15_RGCI	25.0251	FAIL	NSCLC	NA	NA	.	.	.
EGFR	chr7	55242482	55242482	CATCTCCGAAAGCCAACAAGGAAAT	G	In_Frame_Del	DEL	0.0374	PASS	p.T751_I759delinsS	cfDNA15_RGCI	337.779	PASS	NSCLC	NA	NA	.	.	.
EGFR	chr7	55242489	55242489	GAAAGCCAACAAGGAAATC	G	In_Frame_Del	DEL	0.003	FAIL	p.K754_I759del	cfDNA15_RGCI	4.21832	FAIL	NSCLC	NA	NA	.	.	.
ERBB2	chr17	37881332	37881332	G	A	Missense_Mutation	SNP	0.0009	FAIL	p.V842I	cfDNA20_HCG	7.29098	FAIL	NSCLC	NA	NA	.	.	.
KRAS	chr12	25380283	25380283	C	T	Missense_Mutation	SNP	0.002	FAIL	p.A59T	cfDNA21	23.3273	FAIL	NSCLC	NA	NA	.	.	.
TP53	chr17	7578413	7578413	C	T	Missense_Mutation	SNP	0.7648	PASS	p.V173M	cfDNA21	82082.7	PASS	NSCLC	NA	NA	.	.	.
AR	chrX	66788672	66788672	C	<CNV>	Amplification	Fusion	.	PASS	.	cfDNA21	100	PASS	NSCLC	NA	NA	.	.	1.77
PIK3CA	chr3	178916802	178916802	A	<CNV>	Amplification	Fusion	.	PASS	.	cfDNA21	100	PASS	NSCLC	NA	NA	.	.	1.43
PIK3CA	chr3	178936073	178936073	C	T	Missense_Mutation	SNP	0.0007	FAIL	p.P539S	cfDNA21	4.96076	FAIL	NSCLC	NA	NA	.	.	.
EGFR	chr7	55259515	55259515	T	G	Missense_Mutation	SNP	0.4985	PASS	p.L858R	cfDNA21	29393.8	PASS	NSCLC	NA	NA	.	.	.
CDK4	chr12	58145430	58145430	C	T	Missense_Mutation	SNP	0.0026	FAIL	p.R24H	cfDNA22	23.2566	FAIL	NSCLC	NA	NA	.	.	.
BRAF	chr7	140453193	140453193	T	C	Missense_Mutation	SNP	0.001	FAIL	p.N581S	cfDNA22	8.07253	FAIL	NSCLC	NA	NA	.	.	.
KRAS	chr12	25398284	25398284	C	T	Missense_Mutation	SNP	0.0074	PASS	p.G12D	cfDNA23	53.8611	PASS	NSCLC	NA	NA	.	.	.
EGFR	chr7	55259515	55259515	T	G	Missense_Mutation	SNP	0.0221	PASS	p.L858R	cfDNA23	190.143	PASS	NSCLC	NA	NA	.	.	.
FGFR2	chr10	123247549	123247549	C	T	Missense_Mutation	SNP	0.0009	FAIL	p.A648T	cfTNA_105	7.21582	FAIL	NSCLC	NA	NA	.	.	.
KRAS	chr12	25380283	25380283	C	T	Missense_Mutation	SNP	0.0021	FAIL	p.A59T	cfTNA_105	19.6231	FAIL	NSCLC	NA	NA	.	.	.
TP53	chr17	7577120	7577120	C	T	Missense_Mutation	SNP	0.0064	PASS	p.R273H	cfTNA_106	75.6171	PASS	NSCLC	NA	NA	.	.	.
TP53	chr17	7577568	7577568	C	A	Missense_Mutation	SNP	0.0585	PASS	p.C238F	cfTNA_106	1788.46	PASS	NSCLC	NA	NA	.	.	.
CTNNB1	chr3	41266113	41266113	C	T	Missense_Mutation	SNP	0.0266	PASS	p.S37F	cfTNA_106	1010.03	PASS	NSCLC	NA	NA	.	.	.
EGFR	chr7	55259515	55259515	T	G	Missense_Mutation	SNP	0.0315	PASS	p.L858R	cfTNA_106	591.4	PASS	NSCLC	NA	NA	.	.	.
TP53	chr17	7578271	7578271	T	C	Missense_Mutation	SNP	0.0233	PASS	p.H193R	cfTNA_111_RGCI	145.78	PASS	NSCLC	NA	NA	.	.	.
ERBB2	chr17	37880997	37880997	G	GTGT	In_Frame_Ins	DEL	0.0616	PASS	p.G776delinsVC	cfTNA_111_RGCI	1118.49	PASS	NSCLC	NA	NA	.	.	.
CTNNB1	chr3	41266136	41266136	T	C	Missense_Mutation	SNP	0.0079	PASS	p.S45P	cfTNA_111_RGCI	54.8366	PASS	NSCLC	NA	NA	.	.	.
NCOA4	chr10	51582939	51582939	G	G[chr10:43612031[	Fusion	Fusion	.	PASS	.	CFTNA_124_RGCI	.	PASS	NSCLC	NA	NA	3	11	.
RET	chr10	43612032	43612032	G	]chr10:51582939]G	Fusion	Fusion	.	PASS	.	CFTNA_124_RGCI	.	PASS	NSCLC	NA	NA	3	11	.
KRAS	chr12	25380283	25380283	C	T	Missense_Mutation	SNP	0.0047	FAIL	p.A59T	CFTNA_124_RGCI	72.289	PASS	NSCLC	NA	NA	.	.	.
FLT3	chr13	28592642	28592642	C	A	Missense_Mutation	SNP	0.0007	FAIL	p.D835Y	CFTNA_124_RGCI	5.05444	FAIL	NSCLC	NA	NA	.	.	.
TP53	chr17	7577534	7577534	C	A	Missense_Mutation	SNP	0.0028	FAIL	p.R249S	CFTNA_124_RGCI	87.6929	PASS	NSCLC	NA	NA	.	.	.
TP53	chr17	7577580	7577580	T	C	Missense_Mutation	SNP	0.0028	FAIL	p.Y234C	CFTNA_124_RGCI	30.9911	FAIL	NSCLC	NA	NA	.	.	.
TP53	chr17	7578263	7578263	G	A	Nonsense_Mutation	SNP	0.0015	FAIL	p.R196*	CFTNA_124_RGCI	13.5485	FAIL	NSCLC	NA	NA	.	.	.
ALK	chr2	29443618	29443618	G	A	Missense_Mutation	SNP	0.0012	FAIL	p.A1200V	CFTNA_124_RGCI	14.9596	FAIL	NSCLC	NA	NA	.	.	.
CTNNB1	chr3	41266137	41266137	C	G	Missense_Mutation	SNP	0.0009	FAIL	p.S45C	CFTNA_124_RGCI	7.54335	FAIL	NSCLC	NA	NA	.	.	.
EGFR	chr7	55221822	55221822	C	T	Missense_Mutation	SNP	0.0019	FAIL	p.A289V	CFTNA_124_RGCI	24.2626	FAIL	NSCLC	NA	NA	.	.	.
PTEN	chr10	89692908	89692908	C	T	Missense_Mutation	SNP	0.0007	FAIL	p.T131I	CFTNA_125_RGCI	3.86913	FAIL	NSCLC	NA	NA	.	.	.
AR	chrX	66788672	66788672	C	<CNV>	Amplification	Fusion	.	PASS	.	CFTNA_125_RGCI	100	PASS	NSCLC	NA	NA	.	.	1.2
AR	chrX	66905968	66905968	G	G[chrX:66914514[	Fusion	Fusion	.	PASS	.	CFTNA_125_RGCI	.	PASS	NSCLC	NA	NA	8	40	.
AR	chrX	66914515	66914515	A	]chrX:66905968]A	Fusion	Fusion	.	PASS	.	CFTNA_125_RGCI	.	PASS	NSCLC	NA	NA	8	40	.
FGFR3	chr4	1806153	1806153	C	T	Missense_Mutation	SNP	0.0144	PASS	p.A391V	CFTNA_125_RGCI	54.9332	PASS	NSCLC	NA	NA	.	.	.
BRAF	chr7	140453143	140453143	C	T	Missense_Mutation	SNP	0.0007	FAIL	p.A598T	CFTNA_125_RGCI	5.83641	FAIL	NSCLC	NA	NA	.	.	.
PTEN	chr10	89692893	89692893	C	T	Missense_Mutation	SNP	0.001	FAIL	p.A126V	CFTNA_126_RGCI	9.18142	FAIL	NSCLC	NA	NA	.	.	.
KRAS	chr12	25380283	25380283	C	T	Missense_Mutation	SNP	0.0017	FAIL	p.A59T	CFTNA_126_RGCI	14.8074	FAIL	NSCLC	NA	NA	.	.	.
ERBB2	chr17	37880984	37880984	A	ATACGTGATGGCT	In_Frame_Ins	DEL	0.0009	FAIL	p.Y772_A775dup	CFTNA_126_RGCI	7.78482	FAIL	NSCLC	NA	NA	.	.	.
ERBB2	chr17	37845047	37845047	G	<CNV>	Amplification	Fusion	.	PASS	.	cfTNA108	100	PASS	NSCLC	NA	NA	.	.	1.42
ERBB2	chr17	37880219	37880219	TT	CC	Missense_Mutation	SNP	0.2787	PASS	p.L755P	cfTNA108	6516.91	PASS	NSCLC	NA	NA	.	.	.
KIF5B	chr10	32306071	32306071	C	C[chr10:43609928[	Fusion	Fusion	.	PASS	.	cfTNA109	.	PASS	NSCLC	NA	NA	2	45	.
RET	chr10	43609928	43609928	A	[chr10:32306071[A	Fusion	Fusion	.	PASS	.	cfTNA109	.	PASS	NSCLC	NA	NA	2	45	.
ETV6	chr12	12022903	12022903	G	G]chr15:88483984]	Fusion	Fusion	.	PASS	.	cfTNA109	.	PASS	NSCLC	NA	NA	3	66	.
NTRK3	chr15	88483984	88483984	T	]chr12:12022903]T	Fusion	Fusion	.	PASS	.	cfTNA109	.	PASS	NSCLC	NA	NA	3	66	.
KRAS	chr12	25380283	25380283	C	T	Missense_Mutation	SNP	0.0015	FAIL	p.A59T	cfTNA109	13.1259	FAIL	NSCLC	NA	NA	.	.	.
FLT3	chr13	28592642	28592642	C	A	Missense_Mutation	SNP	0.0013	FAIL	p.D835Y	cfTNA109	12.7977	FAIL	NSCLC	NA	NA	.	.	.
EGFR	chr7	55221822	55221822	C	T	Missense_Mutation	SNP	0.002	FAIL	p.A289V	cfTNA109	18.8615	FAIL	NSCLC	NA	NA	.	.	.
ETV6	chr12	12022903	12022903	G	G]chr15:88483984]	Fusion	Fusion	.	PASS	.	cfTNA110_RGCI	.	PASS	NSCLC	NA	NA	4	26	.
NTRK3	chr15	88483984	88483984	T	]chr12:12022903]T	Fusion	Fusion	.	PASS	.	cfTNA110_RGCI	.	PASS	NSCLC	NA	NA	4	26	.
EGFR	chr7	55242464	55242464	AGGAATTAAGAGAAGC	A	In_Frame_Del	DEL	0.1302	PASS	p.E746_A750del	cfTNA110_RGCI	1438.03	PASS	NSCLC	NA	NA	.	.	.
EGFR	chr7	55242469	55242469	TTAAGAGAAGCAA	C	In_Frame_Del	DEL	0.0076	PASS	p.L747_T751delinsP	cfTNA110_RGCI	4.70783	FAIL	NSCLC	NA	NA	.	.	.
EGFR	chr7	55242469	55242469	TTAAGAGAAGCAAC	CA	In_Frame_Del	DEL	0.0038	FAIL	p.L747_T751delinsQ	cfTNA110_RGCI	4.70783	FAIL	NSCLC	NA	NA	.	.	.
KRAS	chr12	25380283	25380283	C	T	Missense_Mutation	SNP	0.0016	FAIL	p.A59T	cfTNA123_RGCI	14.1447	FAIL	NSCLC	NA	NA	.	.	.
ERBB2	chr17	37880982	37880982	G	GCATACGTGATGG	In_Frame_Ins	DEL	0.1269	PASS	p.Y772_A775dup	cfTNA123_RGCI	5616.44	PASS	NSCLC	NA	NA	.	.	.
PTEN	chr10	89692893	89692893	C	T	Missense_Mutation	SNP	0.0007	FAIL	p.A126V	cfTNA140_RGCI	4.82357	FAIL	NSCLC	NA	NA	.	.	.
PTEN	chr10	89692908	89692908	C	T	Missense_Mutation	SNP	0.0007	FAIL	p.T131I	cfTNA140_RGCI	4.81767	FAIL	NSCLC	NA	NA	.	.	.
KRAS	chr12	25380283	25380283	C	T	Missense_Mutation	SNP	0.0032	FAIL	p.A59T	cfTNA140_RGCI	41.8843	FAIL	NSCLC	NA	NA	.	.	.
TP53	chr17	7577105	7577105	G	A	Missense_Mutation	SNP	0.0018	FAIL	p.P278L	cfTNA140_RGCI	17.1623	FAIL	NSCLC	NA	NA	.	.	.
TP53	chr17	7577121	7577121	G	A	Missense_Mutation	SNP	0.0013	FAIL	p.R273C	cfTNA140_RGCI	11.8099	FAIL	NSCLC	NA	NA	.	.	.
TP53	chr17	7577548	7577548	C	T	Missense_Mutation	SNP	0.0011	FAIL	p.G245S	cfTNA140_RGCI	9.76921	FAIL	NSCLC	NA	NA	.	.	.
BRAF	chr7	140453137	140453137	C	T	Missense_Mutation	SNP	0.0007	FAIL	p.V600M	cfTNA140_RGCI	10.7101	FAIL	NSCLC	NA	NA	.	.	.
ERBB2	chr17	37881332	37881332	G	A	Missense_Mutation	SNP	0.0015	FAIL	p.V842I	cfTNA141_RGCI	13.1805	FAIL	NSCLC	NA	NA	.	.	.
EGFR	chr7	55242464	55242464	AGGAATTAAGAGAAGC	A	In_Frame_Del	DEL	0.0008	FAIL	p.E746_A750del	cfTNA141_RGCI	34.3504	FAIL	NSCLC	NA	NA	.	.	.
EGFR	chr7	55242465	55242465	GGAATTAAGAGAAGCA	G	In_Frame_Del	DEL	0.0016	FAIL	p.E746_A750del	cfTNA141_RGCI	34.3504	FAIL	NSCLC	NA	NA	.	.	.
BRAF	chr7	140453143	140453143	C	T	Missense_Mutation	SNP	0.0009	FAIL	p.A598T	cfTNA141_RGCI	7.31069	FAIL	NSCLC	NA	NA	.	.	.
TP53	chr17	7578406	7578406	C	T	Missense_Mutation	SNP	0.001	FAIL	p.R175H	cfTNA142_RGCI	8.51375	FAIL	NSCLC	NA	NA	.	.	.
ALK	chr2	29443618	29443618	G	A	Missense_Mutation	SNP	0.0013	FAIL	p.A1200V	cfTNA142_RGCI	29.0182	FAIL	NSCLC	NA	NA	.	.	.
IDH1	chr2	209113112	209113112	C	T	Missense_Mutation	SNP	0.0014	FAIL	p.R132H	cfTNA142_RGCI	12.1694	FAIL	NSCLC	NA	NA	.	.	.
ESR1	chr6	152332868	152332868	G	A	Missense_Mutation	SNP	0.0013	FAIL	p.V392I	cfTNA142_RGCI	11.3952	FAIL	NSCLC	NA	NA	.	.	.
EGFR	chr7	55242465	55242465	GGAATTAAGAGAAGCA	G	In_Frame_Del	DEL	0.0029	FAIL	p.E746_A750del	cfTNA142_RGCI	45.7222	FAIL	NSCLC	NA	NA	.	.	.
TP53	chr17	7578406	7578406	C	T	Missense_Mutation	SNP	0.0016	FAIL	p.R175H	CFTNA87_HCG	15.4131	FAIL	NSCLC	NA	NA	.	.	.
TP53	chr17	7578413	7578413	C	G	Missense_Mutation	SNP	0.5919	PASS	p.V173L	CFTNA87_HCG	39342.9	PASS	NSCLC	NA	NA	.	.	.
AR	chrX	66788672	66788672	C	<CNV>	Amplification	Fusion	.	PASS	.	CFTNA87_HCG	100	PASS	NSCLC	NA	NA	.	.	1.23
PIK3CA	chr3	178916936	178916936	G	A	Missense_Mutation	SNP	0.3855	PASS	p.R108H	CFTNA87_HCG	9931.33	PASS	NSCLC	NA	NA	.	.	.
FGFR3	chr4	1800932	1800932	G	<CNV>	Amplification	Fusion	.	PASS	.	CFTNA87_HCG	100	PASS	NSCLC	NA	NA	.	.	3.46
EGFR	chr7	55242464	55242464	AGGAATTAAGAGAAGC	A	In_Frame_Del	DEL	0.0472	PASS	p.E746_A750del	KHM_M-509_23	161.227	PASS	NSCLC	LUAD	NA	.	.	.
KRAS	chr12	25380283	25380283	C	T	Missense_Mutation	SNP	0.0069	PASS	p.A59T	KH-M-145-23	77.0554	PASS	NSCLC	LUAD	NA	.	.	.
ERBB2	chr17	37845047	37845047	G	<CNV>	Amplification	Fusion	.	PASS	.	KH-M-145-23	100	PASS	NSCLC	LUAD	NA	.	.	1.3
EGFR	chr7	55211070	55211070	C	<CNV>	Amplification	Fusion	.	PASS	.	KH-M-145-23	100	PASS	NSCLC	LUAD	NA	.	.	1.3
LMNA	chr1	156100564	156100564	G	G[chr1:156844697[	Fusion	Fusion	.	PASS	.	KHM-273-23	.	PASS	NSCLC	LUAD	Non-Smoker	1	21	.
NTRK1	chr1	156844698	156844698	G	]chr1:156100564]G	Fusion	Fusion	.	PASS	.	KHM-273-23	.	PASS	NSCLC	LUAD	Non-Smoker	1	21	.
PTEN	chr10	89692893	89692893	C	T	Missense_Mutation	SNP	0.0012	FAIL	p.A126V	KHM-273-23	17.7708	FAIL	NSCLC	LUAD	Non-Smoker	.	.	.
PTEN	chr10	89692904	89692904	C	T	Nonsense_Mutation	SNP	0.0008	FAIL	p.R130*	KHM-273-23	6.79427	FAIL	NSCLC	LUAD	Non-Smoker	.	.	.
CHEK2	chr22	29083949	29083949	C	T	Missense_Mutation	SNP	0.0015	FAIL	p.R523H	KHM-273-23	15.2022	FAIL	NSCLC	LUAD	Non-Smoker	.	.	.
PTEN	chr10	89692893	89692893	C	T	Missense_Mutation	SNP	0.0013	FAIL	p.A126V	KHM-M-103-23	24.9718	FAIL	NSCLC	LUAD	NA	.	.	.
PTEN	chr10	89692908	89692908	C	T	Missense_Mutation	SNP	0.0014	FAIL	p.T131I	KHM-M-103-23	25.1089	FAIL	NSCLC	LUAD	NA	.	.	.
KRAS	chr12	25380283	25380283	C	T	Missense_Mutation	SNP	0.001	FAIL	p.A59T	KHM-M-103-23	8.50705	FAIL	NSCLC	LUAD	NA	.	.	.
KRAS	chr12	25398275	25398275	C	T	Missense_Mutation	SNP	0.0012	FAIL	p.G15D	KHM-M-103-23	10.8365	FAIL	NSCLC	LUAD	NA	.	.	.
LMNA	chr1	156100564	156100564	G	G[chr1:156844697[	Fusion	Fusion	.	PASS	.	KHM-M-157-23	.	PASS	NSCLC	ADENOSQUAMOUS	NA	4	48	.
NTRK1	chr1	156844698	156844698	G	]chr1:156100564]G	Fusion	Fusion	.	PASS	.	KHM-M-157-23	.	PASS	NSCLC	ADENOSQUAMOUS	NA	4	48	.
PTEN	chr10	89692892	89692892	G	C	Missense_Mutation	SNP	0.0635	PASS	p.A126P	KHM-M-157-23	1830.74	PASS	NSCLC	ADENOSQUAMOUS	NA	.	.	.
ETV6	chr12	12022903	12022903	G	G]chr15:88483984]	Fusion	Fusion	.	PASS	.	KHM-M-157-23	.	PASS	NSCLC	ADENOSQUAMOUS	NA	2	44	.
NTRK3	chr15	88483984	88483984	T	]chr12:12022903]T	Fusion	Fusion	.	PASS	.	KHM-M-157-23	.	PASS	NSCLC	ADENOSQUAMOUS	NA	2	44	.
CD74	chr5	149784243	149784243	C	C]chr6:117645578]	Fusion	Fusion	.	PASS	.	KHM-M-157-23	.	PASS	NSCLC	ADENOSQUAMOUS	NA	2	23	.
ROS1	chr6	117645578	117645578	T	[chr5:149784243[T	Fusion	Fusion	.	PASS	.	KHM-M-157-23	.	PASS	NSCLC	ADENOSQUAMOUS	NA	2	23	.
EGFR	chr7	55242464	55242464	AGGAATTAAGAGAAGC	A	In_Frame_Del	DEL	0.0059	PASS	p.E746_A750del	KHM-M-157-23	360.6	PASS	NSCLC	ADENOSQUAMOUS	NA	.	.	.
EGFR	chr7	55242465	55242465	GGAATTAAGAGAAGCA	G	In_Frame_Del	DEL	0.0215	PASS	p.E746_A750del	KHM-M-157-23	360.6	PASS	NSCLC	ADENOSQUAMOUS	NA	.	.	.
EGFR	chr7	55242469	55242469	TTAAGAGAAGCAA	C	In_Frame_Del	DEL	0.007	PASS	p.L747_T751delinsP	KHM-M-157-23	3.28612	FAIL	NSCLC	ADENOSQUAMOUS	NA	.	.	.
TP53	chr17	7578275	7578275	G	A	Nonsense_Mutation	SNP	0.0015	FAIL	p.Q192*	KHM-M-161-23	26.0493	FAIL	NSCLC	LUAD	NA	.	.	.
CHEK2	chr22	29083949	29083949	C	T	Missense_Mutation	SNP	0.001	FAIL	p.R523H	KHM-M-161-23	8.82141	FAIL	NSCLC	LUAD	NA	.	.	.
BRAF	chr7	140453155	140453155	C	T	Missense_Mutation	SNP	0.0007	FAIL	p.D594N	KHM-M-161-23	4.94241	FAIL	NSCLC	LUAD	NA	.	.	.
EGFR	chr7	55242465	55242465	GGAATTAAGAGAAGCA	G	In_Frame_Del	DEL	0.0034	FAIL	p.E746_A750del	KHM-M-166-23	32.2286	FAIL	NSCLC	LUAD	Smoker	.	.	.
KIF5B	chr10	32306071	32306071	C	C[chr10:43609928[	Fusion	Fusion	.	PASS	.	KHM-M-170-23	.	PASS	NSCLC	LUAD	NA	4	53	.
RET	chr10	43609928	43609928	A	[chr10:32306071[A	Fusion	Fusion	.	PASS	.	KHM-M-170-23	.	PASS	NSCLC	LUAD	NA	4	53	.
TP53	chr17	7578263	7578263	G	A	Nonsense_Mutation	SNP	0.0171	PASS	p.R196*	KHM-M-170-23	131.416	PASS	NSCLC	LUAD	NA	.	.	.
PIK3CA	chr3	178936091	178936091	G	A	Missense_Mutation	SNP	0.0167	PASS	p.E545K	KHM-M-170-23	66.4506	PASS	NSCLC	LUAD	NA	.	.	.
PDGFRA	chr4	55141056	55141056	G	A	Missense_Mutation	SNP	0.003	FAIL	p.D568N	KHM-M-170-23	9406.23	PASS	NSCLC	LUAD	NA	.	.	.
EGFR	chr7	55242465	55242465	GGAATTAAGAGAAGCA	G	In_Frame_Del	DEL	0.013	PASS	p.E746_A750del	KHM-M-170-23	104.101	PASS	NSCLC	LUAD	NA	.	.	.
EGFR	chr7	55242469	55242469	TTAAGAGAAGCAA	C	In_Frame_Del	DEL	0.0039	FAIL	p.L747_T751delinsP	KHM-M-170-23	4.11921	FAIL	NSCLC	LUAD	NA	.	.	.
TP53	chr17	7577099	7577099	C	G	Missense_Mutation	SNP	0.0573	PASS	p.R280T	KHM-M-192-23	612.279	PASS	NSCLC	LUSC	Smoker	.	.	.
ALK	chr2	29432682	29432682	C	G	Missense_Mutation	SNP	0.0179	PASS	p.G1269A	KHM-M-193-23	66.4527	PASS	NSCLC	NA	NA	.	.	.
ALK	chr2	29443625	29443625	G	A	Missense_Mutation	SNP	0.0192	PASS	p.L1198F	KHM-M-193-23	131.423	PASS	NSCLC	NA	NA	.	.	.
ALK	chr2	29445213	29445213	A	T	Missense_Mutation	SNP	0.0468	PASS	p.I1171N	KHM-M-193-23	222.041	PASS	NSCLC	NA	NA	.	.	.
CTNNB1	chr3	41266100	41266100	T	G	Missense_Mutation	SNP	0.059	PASS	p.S33A	KHM-M-193-23	1079.86	PASS	NSCLC	NA	NA	.	.	.
EGFR	chr7	55242465	55242465	GGAATTAAGAGAAGCA	G	In_Frame_Del	DEL	0.0224	PASS	p.E746_A750del	KHM-M-193-23	206.514	PASS	NSCLC	NA	NA	.	.	.
EGFR	chr7	55242469	55242469	TTAAGAGAAGCAAC	CA	In_Frame_Del	DEL	0.0065	PASS	p.L747_T751delinsQ	KHM-M-193-23	17.532	FAIL	NSCLC	NA	NA	.	.	.
KRAS	chr12	25380283	25380283	C	T	Missense_Mutation	SNP	0.003	FAIL	p.A59T	KHM-M-194-23	39.2853	FAIL	NSCLC	NA	NA	.	.	.
ESR1	chr6	152419976	152419976	C	T	Missense_Mutation	SNP	0.0011	FAIL	p.R555C	KHM-M-194-23	10.0121	FAIL	NSCLC	NA	NA	.	.	.
EGFR	chr7	55227884	55227884	C	T	Missense_Mutation	SNP	0.001	FAIL	p.R451C	KHM-M-194-23	8.40348	FAIL	NSCLC	NA	NA	.	.	.
EGFR	chr7	55249007	55249007	G	A	Missense_Mutation	SNP	0.0008	FAIL	p.V769M	KHM-M-194-23	5.83111	FAIL	NSCLC	NA	NA	.	.	.
KRAS	chr12	25380283	25380283	C	T	Missense_Mutation	SNP	0.0022	FAIL	p.A59T	KHM-M-195-23	23.0158	FAIL	NSCLC	LUAD	NA	.	.	.
TP53	chr17	7577120	7577120	C	T	Missense_Mutation	SNP	0.0021	FAIL	p.R273H	KHM-M-195-23	17.6722	FAIL	NSCLC	LUAD	NA	.	.	.
GNA11	chr19	3115013	3115013	G	A	Missense_Mutation	SNP	0.001	FAIL	p.R183H	KHM-M-195-23	17.2191	FAIL	NSCLC	LUAD	NA	.	.	.
EGFR	chr7	55242464	55242464	AGGAATTAAGAGAAGC	A	In_Frame_Del	DEL	0.0089	PASS	p.E746_A750del	KHM-M-195-23	330.917	PASS	NSCLC	LUAD	NA	.	.	.
EGFR	chr7	55242465	55242465	GGAATTAAGAGAAGCA	G	In_Frame_Del	DEL	0.0058	PASS	p.E746_A750del	KHM-M-195-23	330.917	PASS	NSCLC	LUAD	NA	.	.	.
RET	chr10	43615014	43615014	G	A	Missense_Mutation	SNP	0.0101	PASS	p.G810S	KHM-M-204-23	25.0223	FAIL	NSCLC	LUAD	Smoker	.	.	.
TP53	chr17	7578406	7578406	C	T	Missense_Mutation	SNP	0.1912	PASS	p.R175H	KHM-M-204-23	1539.73	PASS	NSCLC	LUAD	Smoker	.	.	.
KRAS	chr12	25380283	25380283	C	T	Missense_Mutation	SNP	0.003	FAIL	p.A59T	KHM-M-215-23	39.5964	FAIL	NSCLC	LUAD	Smoker	.	.	.
CDK4	chr12	58145430	58145430	C	T	Missense_Mutation	SNP	0.0013	FAIL	p.R24H	KHM-M-215-23	12.4758	FAIL	NSCLC	LUAD	Smoker	.	.	.
TP53	chr17	7577574	7577574	T	C	Missense_Mutation	SNP	0.0018	FAIL	p.Y236C	KHM-M-215-23	24.6979	FAIL	NSCLC	LUAD	Smoker	.	.	.
ERBB2	chr17	37868210	37868210	T	C	Missense_Mutation	SNP	0.0011	FAIL	p.C311R	KHM-M-215-23	7.36126	FAIL	NSCLC	LUAD	Smoker	.	.	.
EGFR	chr7	55221822	55221822	C	T	Missense_Mutation	SNP	0.0012	FAIL	p.A289V	KHM-M-215-23	10.9689	FAIL	NSCLC	LUAD	Smoker	.	.	.
FGFR2	chr10	123247516	123247516	T	C	Missense_Mutation	SNP	0.0013	FAIL	p.K659E	KHM-M-216-23	11.4924	FAIL	NSCLC	LUAD	Non-Smoker	.	.	.
KRAS	chr12	25380283	25380283	C	T	Missense_Mutation	SNP	0.0041	FAIL	p.A59T	KHM-M-216-23	53.3842	PASS	NSCLC	LUAD	Non-Smoker	.	.	.
TP53	chr17	7578469	7578469	C	A	Missense_Mutation	SNP	0.187	PASS	p.G154V	KHM-M-216-23	7478.75	PASS	NSCLC	LUAD	Non-Smoker	.	.	.
ERBB2	chr17	37880982	37880982	G	GCATACGTGATGG	In_Frame_Ins	DEL	0.2431	PASS	p.Y772_A775dup	KHM-M-216-23	17875	PASS	NSCLC	LUAD	Non-Smoker	.	.	.
ALK	chr2	29436901	29436901	C	T	Missense_Mutation	SNP	0.0012	FAIL	p.R1231Q	KHM-M-216-23	10.2553	FAIL	NSCLC	LUAD	Non-Smoker	.	.	.
EGFR	chr7	55242465	55242465	GGAATTAAGAGAAGCA	G	In_Frame_Del	DEL	0.001	FAIL	p.E746_A750del	KHM-M-216-23	13.378	FAIL	NSCLC	LUAD	Non-Smoker	.	.	.
EGFR	chr7	55249007	55249007	G	A	Missense_Mutation	SNP	0.0014	FAIL	p.V769M	KHM-M-216-23	13.2127	FAIL	NSCLC	LUAD	Non-Smoker	.	.	.
BRAF	chr7	140453155	140453155	C	T	Missense_Mutation	SNP	0.0008	FAIL	p.D594N	KHM-M-216-23	6.52168	FAIL	NSCLC	LUAD	Non-Smoker	.	.	.
CD274	chr9	5450560	5450560	G	<CNV>	Amplification	Fusion	.	PASS	.	KHM-M-216-23	100	PASS	NSCLC	LUAD	Non-Smoker	.	.	1.93
TPM3	chr1	154142876	154142876	C	C[chr1:156844363[	Fusion	Fusion	.	PASS	.	KHM-M-227-23	.	PASS	NSCLC	LUSC	NA	3	65	.
NTRK1	chr1	156844363	156844363	A	[chr1:154142876[A	Fusion	Fusion	.	PASS	.	KHM-M-227-23	.	PASS	NSCLC	LUSC	NA	3	65	.
LMNA	chr1	156100564	156100564	G	G[chr1:156844697[	Fusion	Fusion	.	PASS	.	KHM-M-227-23	.	PASS	NSCLC	LUSC	NA	2	22	.
NTRK1	chr1	156844698	156844698	G	]chr1:156100564]G	Fusion	Fusion	.	PASS	.	KHM-M-227-23	.	PASS	NSCLC	LUSC	NA	2	22	.
PTEN	chr10	89692896	89692896	G	A	Missense_Mutation	SNP	0.0048	FAIL	p.G127E	KHM-M-227-23	3.19577	FAIL	NSCLC	LUSC	NA	.	.	.
ETV6	chr12	12022903	12022903	G	G]chr15:88483984]	Fusion	Fusion	.	PASS	.	KHM-M-227-23	.	PASS	NSCLC	LUSC	NA	3	54	.
NTRK3	chr15	88483984	88483984	T	]chr12:12022903]T	Fusion	Fusion	.	PASS	.	KHM-M-227-23	.	PASS	NSCLC	LUSC	NA	3	54	.
EGFR	chr7	55227927	55227927	G	A	Missense_Mutation	SNP	0.0338	PASS	p.G465E	KHM-M-227-23	66.651	PASS	NSCLC	LUSC	NA	.	.	.
EGFR	chr7	55242465	55242465	GGAATTAAGAGAAGCA	G	In_Frame_Del	DEL	0.0165	PASS	p.E746_A750del	KHM-M-227-23	190.944	PASS	NSCLC	LUSC	NA	.	.	.
EGFR	chr7	55242469	55242469	TTAAGAGAAGCAA	C	In_Frame_Del	DEL	0.002	FAIL	p.L747_T751delinsP	KHM-M-227-23	3.28541	FAIL	NSCLC	LUSC	NA	.	.	.
TP53	chr17	7578265	7578265	A	G	Missense_Mutation	SNP	0.0017	FAIL	p.I195T	KHM-M-24-23	21.8769	FAIL	NSCLC	NA	NA	.	.	.
RAF1	chr3	12645699	12645699	G	A	Missense_Mutation	SNP	0.0008	FAIL	p.S257L	KHM-M-24-23	6.61631	FAIL	NSCLC	NA	NA	.	.	.
EGFR	chr7	55242465	55242465	GGAATTAAGAGAAGCA	G	In_Frame_Del	DEL	0.0029	FAIL	p.E746_A750del	KHM-M-246-23	36.4834	FAIL	NSCLC	LUAD	Non-Smoker	.	.	.
KRAS	chr12	25380283	25380283	C	T	Missense_Mutation	SNP	0.0027	FAIL	p.A59T	KHM-M-249-23	37.3565	FAIL	NSCLC	LUAD	Smoker	.	.	.
EGFR	chr7	55242465	55242465	GGAATTAAGAGAAGCA	G	In_Frame_Del	DEL	0.0013	FAIL	p.E746_A750del	KHM-M-249-23	11.7898	FAIL	NSCLC	LUAD	Smoker	.	.	.
KRAS	chr12	25380283	25380283	C	T	Missense_Mutation	SNP	0.0014	FAIL	p.A59T	KHM-M-250-23	12.2389	FAIL	NSCLC	LUAD	Smoker	.	.	.
TP53	chr17	7578406	7578406	C	T	Missense_Mutation	SNP	0.0017	FAIL	p.R175H	KHM-M-250-23	19.6366	FAIL	NSCLC	LUAD	Smoker	.	.	.
TP53	chr17	7578413	7578413	C	T	Missense_Mutation	SNP	0.0008	FAIL	p.V173M	KHM-M-250-23	6.79356	FAIL	NSCLC	LUAD	Smoker	.	.	.
AR	chrX	66788672	66788672	C	<CNV>	Amplification	Fusion	.	PASS	.	KHM-M-250-23	100	PASS	NSCLC	LUAD	Smoker	.	.	1.2
EGFR	chr7	55242465	55242465	GGAATTAAGAGAAGCA	G	In_Frame_Del	DEL	0.0012	FAIL	p.E746_A750del	KHM-M-250-23	15.4168	FAIL	NSCLC	LUAD	Smoker	.	.	.
LMNA	chr1	156100564	156100564	G	G[chr1:156844697[	Fusion	Fusion	.	PASS	.	KHM-M-251-23	.	PASS	NSCLC	LUAD	NA	3	20	.
NTRK1	chr1	156844698	156844698	G	]chr1:156100564]G	Fusion	Fusion	.	PASS	.	KHM-M-251-23	.	PASS	NSCLC	LUAD	NA	3	20	.
KRAS	chr12	25380283	25380283	C	T	Missense_Mutation	SNP	0.0014	FAIL	p.A59T	KHM-M-251-23	12.3509	FAIL	NSCLC	LUAD	NA	.	.	.
TP53	chr17	7578190	7578190	T	C	Missense_Mutation	SNP	0.0138	PASS	p.Y220C	KHM-M-251-23	207.991	PASS	NSCLC	LUAD	NA	.	.	.
AR	chrX	66788672	66788672	C	<CNV>	Amplification	Fusion	.	PASS	.	KHM-M-251-23	100	PASS	NSCLC	LUAD	NA	.	.	1.2
EGFR	chr7	55242464	55242464	AGGAATTAAGAGAAGC	A	In_Frame_Del	DEL	0.2285	PASS	p.E746_A750del	KHM-M-251-23	16031.3	PASS	NSCLC	LUAD	NA	.	.	.
EGFR	chr7	55242465	55242465	GGAATTAAGAGAAGCA	G	In_Frame_Del	DEL	0.0088	PASS	p.E746_A750del	KHM-M-251-23	16031.3	PASS	NSCLC	LUAD	NA	.	.	.
RET	chr10	43617398	43617398	G	A	Missense_Mutation	SNP	0.006	PASS	p.R912Q	KHM-M-252-23	34.0497	FAIL	NSCLC	LUAD	NA	.	.	.
NCOA4	chr10	51582939	51582939	G	G[chr10:43612031[	Fusion	Fusion	.	PASS	.	KHM-M-252-23	.	PASS	NSCLC	LUAD	NA	4	78	.
RET	chr10	43612032	43612032	G	]chr10:51582939]G	Fusion	Fusion	.	PASS	.	KHM-M-252-23	.	PASS	NSCLC	LUAD	NA	4	78	.
ETV6	chr12	12022903	12022903	G	G]chr15:88483984]	Fusion	Fusion	.	PASS	.	KHM-M-252-23	.	PASS	NSCLC	LUAD	NA	1	25	.
NTRK3	chr15	88483984	88483984	T	]chr12:12022903]T	Fusion	Fusion	.	PASS	.	KHM-M-252-23	.	PASS	NSCLC	LUAD	NA	1	25	.
KRAS	chr12	25380283	25380283	C	T	Missense_Mutation	SNP	0.0042	FAIL	p.A59T	KHM-M-252-23	25.0354	FAIL	NSCLC	LUAD	NA	.	.	.
SLC34A2	chr4	25665952	25665952	G	G]chr6:117645578]	Fusion	Fusion	.	PASS	.	KHM-M-252-23	.	PASS	NSCLC	LUAD	NA	2	70	.
ROS1	chr6	117645578	117645578	T	]chr4:25665952]T	Fusion	Fusion	.	PASS	.	KHM-M-252-23	.	PASS	NSCLC	LUAD	NA	2	70	.
EGFR	chr7	55242465	55242465	GGAATTAAGAGAAGCA	G	In_Frame_Del	DEL	0.0229	PASS	p.E746_A750del	KHM-M-252-23	205.446	PASS	NSCLC	LUAD	NA	.	.	.
AR	chrX	66788672	66788672	C	<CNV>	Amplification	Fusion	.	PASS	.	KHM-M-25-23	100	PASS	NSCLC	NA	NA	.	.	1.21
EGFR	chr7	55227884	55227884	C	T	Missense_Mutation	SNP	0.0011	FAIL	p.R451C	KHM-M-25-23	9.25052	FAIL	NSCLC	NA	NA	.	.	.
KRAS	chr12	25380283	25380283	C	T	Missense_Mutation	SNP	0.0016	FAIL	p.A59T	KHM-M-26-23	16.6843	FAIL	NSCLC	NA	NA	.	.	.
TP53	chr17	7578413	7578413	C	T	Missense_Mutation	SNP	0.7512	PASS	p.V173M	KHM-M-26-23	142896	PASS	NSCLC	NA	NA	.	.	.
AR	chrX	66788672	66788672	C	<CNV>	Amplification	Fusion	.	PASS	.	KHM-M-26-23	100	PASS	NSCLC	NA	NA	.	.	1.78
PIK3CA	chr3	178916802	178916802	A	<CNV>	Amplification	Fusion	.	PASS	.	KHM-M-26-23	100	PASS	NSCLC	NA	NA	.	.	1.5
EGFR	chr7	55259514	55259514	CT	CG	Missense_Mutation	SNP	0.4749	PASS	p.L858R	KHM-M-26-23	44966.7	PASS	NSCLC	NA	NA	.	.	.
EGFR	chr7	55242465	55242465	GGAATTAAGAGAAGCA	G	In_Frame_Del	DEL	0.1062	PASS	p.E746_A750del	KHM-M-267-23	405.091	PASS	NSCLC	LUSC	Smoker	.	.	.
EGFR	chr7	55242466	55242466	GAATTAAGAGAAGCAA	G	In_Frame_Del	DEL	0.0161	PASS	p.E746_T751delinsA	KHM-M-267-23	5.21714	FAIL	NSCLC	LUSC	Smoker	.	.	.
EGFR	chr7	55242466	55242466	GAATTAAGAGAAGCAA	T	In_Frame_Del	DEL	0.0161	PASS	p.E746_T751delinsS	KHM-M-267-23	14.9064	FAIL	NSCLC	LUSC	Smoker	.	.	.
EGFR	chr7	55242467	55242467	AATTAAGAGAAGC	A	In_Frame_Del	DEL	0.0081	PASS	p.L747_A750del	KHM-M-267-23	12.3659	FAIL	NSCLC	LUSC	Smoker	.	.	.
EGFR	chr7	55242469	55242469	TTAAGAGAAGCAA	C	In_Frame_Del	DEL	0.0382	PASS	p.L747_T751delinsP	KHM-M-267-23	77.1555	PASS	NSCLC	LUSC	Smoker	.	.	.
EGFR	chr7	55242469	55242469	TTAAGAGAAGCAAC	CA	In_Frame_Del	DEL	0.0305	PASS	p.L747_T751delinsQ	KHM-M-267-23	77.1555	PASS	NSCLC	LUSC	Smoker	.	.	.
PTEN	chr10	89692896	89692896	G	A	Missense_Mutation	SNP	0.0047	FAIL	p.G127E	KHM-M-269-23	3.14911	FAIL	NSCLC	LUSC	Smoker	.	.	.
EGFR	chr7	55242465	55242465	GGAATTAAGAGAAGCA	G	In_Frame_Del	DEL	0.0086	PASS	p.E746_A750del	KHM-M-269-23	44.0662	FAIL	NSCLC	LUSC	Smoker	.	.	.
EGFR	chr7	55242467	55242467	AATTAAGAGAAGCAACATC	T	In_Frame_Del	DEL	0.0043	FAIL	p.E746_S752delinsV	KHM-M-269-23	17.3101	FAIL	NSCLC	LUSC	Smoker	.	.	.
EGFR	chr7	55242469	55242469	TTAAGAGAAGCAA	C	In_Frame_Del	DEL	0.0065	PASS	p.L747_T751delinsP	KHM-M-269-23	4.51783	FAIL	NSCLC	LUSC	Smoker	.	.	.
TP53	chr17	7578475	7578475	G	A	Missense_Mutation	SNP	0.0019	FAIL	p.P152L	KHM-M-283-23	24.3818	FAIL	NSCLC	LUAD	NA	.	.	.
EGFR	chr7	55242465	55242465	GGAATTAAGAGAAGCA	G	In_Frame_Del	DEL	0.0015	FAIL	p.E746_A750del	KHM-M-283-23	33.2256	FAIL	NSCLC	LUAD	NA	.	.	.
MET	chr7	116412045	116412045	T	C	Missense_Mutation	SNP	0.0165	PASS	p.?	KHM-M-283-23	292.238	PASS	NSCLC	LUAD	NA	.	.	.
LMNA	chr1	156100564	156100564	G	G[chr1:156844697[	Fusion	Fusion	.	PASS	.	KHM-M-288-23	.	PASS	NA	NA	NA	6	56	.
NTRK1	chr1	156844698	156844698	G	]chr1:156100564]G	Fusion	Fusion	.	PASS	.	KHM-M-288-23	.	PASS	NA	NA	NA	6	56	.
KRAS	chr12	25398284	25398284	C	A	Missense_Mutation	SNP	0.045	PASS	p.G12V	KHM-M-288-23	479.78	PASS	NA	NA	NA	.	.	.
TP53	chr17	7578263	7578263	G	A	Nonsense_Mutation	SNP	0.1021	PASS	p.R196*	KHM-M-288-23	2875.13	PASS	NA	NA	NA	.	.	.
EGFR	chr7	55242465	55242465	GGAATTAAGAGAAGCA	G	In_Frame_Del	DEL	0.0015	FAIL	p.E746_A750del	KHM-M-288-23	32.6649	FAIL	NA	NA	NA	.	.	.
LMNA	chr1	156100564	156100564	G	G[chr1:156844697[	Fusion	Fusion	.	PASS	.	KHM-M-293-23	.	PASS	NSCLC	LUSC	Non-Smoker	3	74	.
NTRK1	chr1	156844698	156844698	G	]chr1:156100564]G	Fusion	Fusion	.	PASS	.	KHM-M-293-23	.	PASS	NSCLC	LUSC	Non-Smoker	3	74	.
KIF5B	chr10	32306071	32306071	C	C[chr10:43609928[	Fusion	Fusion	.	PASS	.	KHM-M-293-23	.	PASS	NSCLC	LUSC	Non-Smoker	2	71	.
RET	chr10	43609928	43609928	A	[chr10:32306071[A	Fusion	Fusion	.	PASS	.	KHM-M-293-23	.	PASS	NSCLC	LUSC	Non-Smoker	2	71	.
NCOA4	chr10	51582939	51582939	G	G[chr10:43612031[	Fusion	Fusion	.	PASS	.	KHM-M-293-23	.	PASS	NSCLC	LUSC	Non-Smoker	6	84	.
RET	chr10	43612032	43612032	G	]chr10:51582939]G	Fusion	Fusion	.	PASS	.	KHM-M-293-23	.	PASS	NSCLC	LUSC	Non-Smoker	6	84	.
ETV6	chr12	12022903	12022903	G	G]chr15:88483984]	Fusion	Fusion	.	PASS	.	KHM-M-293-23	.	PASS	NSCLC	LUSC	Non-Smoker	3	102	.
NTRK3	chr15	88483984	88483984	T	]chr12:12022903]T	Fusion	Fusion	.	PASS	.	KHM-M-293-23	.	PASS	NSCLC	LUSC	Non-Smoker	3	102	.
KRAS	chr12	25380283	25380283	C	T	Missense_Mutation	SNP	0.0031	FAIL	p.A59T	KHM-M-293-23	22.514	FAIL	NSCLC	LUSC	Non-Smoker	.	.	.
TFG	chr3	100451516	100451516	G	G[chr1:156844362[	Fusion	Fusion	.	PASS	.	KHM-M-293-23	.	PASS	NSCLC	LUSC	Non-Smoker	2	47	.
NTRK1	chr1	156844363	156844363	A	]chr3:100451516]A	Fusion	Fusion	.	PASS	.	KHM-M-293-23	.	PASS	NSCLC	LUSC	Non-Smoker	2	47	.
CD74	chr5	149784243	149784243	C	C]chr6:117645578]	Fusion	Fusion	.	PASS	.	KHM-M-293-23	.	PASS	NSCLC	LUSC	Non-Smoker	2	26	.
ROS1	chr6	117645578	117645578	T	[chr5:149784243[T	Fusion	Fusion	.	PASS	.	KHM-M-293-23	.	PASS	NSCLC	LUSC	Non-Smoker	2	26	.
EGFR	chr7	55249071	55249071	C	T	Missense_Mutation	SNP	0.0124	PASS	p.T790M	KHM-M-293-23	100.181	PASS	NSCLC	LUSC	Non-Smoker	.	.	.
KRAS	chr12	25380283	25380283	C	T	Missense_Mutation	SNP	0.0052	PASS	p.A59T	KHM-M-310-23	44.0967	FAIL	NSCLC	LUAD	NA	.	.	.
MAP2K1	chr15	66729162	66729162	C	T	Missense_Mutation	SNP	0.0008	FAIL	p.P124S	KHM-M-310-23	5.88742	FAIL	NSCLC	LUAD	NA	.	.	.
TP53	chr17	7577100	7577100	T	C	Missense_Mutation	SNP	0.0012	FAIL	p.R280G	KHM-M-310-23	11.086	FAIL	NSCLC	LUAD	NA	.	.	.
EGFR	chr7	55242464	55242464	AGGAATTAAGAGAAGC	A	In_Frame_Del	DEL	0.003	FAIL	p.E746_A750del	KHM-M-310-23	54.1568	PASS	NSCLC	LUAD	NA	.	.	.
EGFR	chr7	55242465	55242465	GGAATTAAGAGAAGCA	G	In_Frame_Del	DEL	0.0014	FAIL	p.E746_A750del	KHM-M-312-23	11.3199	FAIL	NSCLC	LUAD	NA	.	.	.
IDH1	chr2	209113112	209113112	C	T	Missense_Mutation	SNP	0.0078	PASS	p.R132H	KHM-M-319-23	25.0299	FAIL	NA	ADENOCARCINOMA	Non-Smoker	.	.	.
EGFR	chr7	55242465	55242465	GGAATTAAGAGAAGCA	G	In_Frame_Del	DEL	0.0088	PASS	p.E746_A750del	KHM-M-319-23	70.3125	PASS	NA	ADENOCARCINOMA	Non-Smoker	.	.	.
EGFR	chr7	55242469	55242469	TTAAGAGAAGCAA	C	In_Frame_Del	DEL	0.0033	FAIL	p.L747_T751delinsP	KHM-M-319-23	9.88714	FAIL	NA	ADENOCARCINOMA	Non-Smoker	.	.	.
LMNA	chr1	156100564	156100564	G	G[chr1:156844697[	Fusion	Fusion	.	PASS	.	KHM-M-323-23	.	PASS	NSCLC	LUSC	Non-Smoker	5	70	.
NTRK1	chr1	156844698	156844698	G	]chr1:156100564]G	Fusion	Fusion	.	PASS	.	KHM-M-323-23	.	PASS	NSCLC	LUSC	Non-Smoker	5	70	.
PTEN	chr10	89692904	89692904	C	T	Nonsense_Mutation	SNP	0.0016	FAIL	p.R130*	KHM-M-323-23	14.3199	FAIL	NSCLC	LUSC	Non-Smoker	.	.	.
ETV6	chr12	12022903	12022903	G	G]chr15:88483984]	Fusion	Fusion	.	PASS	.	KHM-M-323-23	.	PASS	NSCLC	LUSC	Non-Smoker	2	47	.
NTRK3	chr15	88483984	88483984	T	]chr12:12022903]T	Fusion	Fusion	.	PASS	.	KHM-M-323-23	.	PASS	NSCLC	LUSC	Non-Smoker	2	47	.
KRAS	chr12	25380283	25380283	C	T	Missense_Mutation	SNP	0.0049	FAIL	p.A59T	KHM-M-323-23	38.3204	FAIL	NSCLC	LUSC	Non-Smoker	.	.	.
EML4	chr2	42522656	42522656	G	G]chr2:29446394]	Fusion	Fusion	.	PASS	.	KHM-M-323-23	.	PASS	NSCLC	LUSC	Non-Smoker	4	68	.
ALK	chr2	29446394	29446394	A	]chr2:42522656]A	Fusion	Fusion	.	PASS	.	KHM-M-323-23	.	PASS	NSCLC	LUSC	Non-Smoker	4	68	.
CD74	chr5	149784243	149784243	C	C]chr6:117645578]	Fusion	Fusion	.	PASS	.	KHM-M-323-23	.	PASS	NSCLC	LUSC	Non-Smoker	1	26	.
ROS1	chr6	117645578	117645578	T	[chr5:149784243[T	Fusion	Fusion	.	PASS	.	KHM-M-323-23	.	PASS	NSCLC	LUSC	Non-Smoker	1	26	.
TP53	chr17	7577547	7577547	C	T	Missense_Mutation	SNP	0.0156	PASS	p.G245D	KHM-M-324-23	235.784	PASS	NSCLC	LUAD	NA	.	.	.
ALK	chr2	29443591	29443591	C	T	Missense_Mutation	SNP	0.001	FAIL	p.R1209Q	KHM-M-324-23	8.23122	FAIL	NSCLC	LUAD	NA	.	.	.
BRAF	chr7	140453143	140453143	C	T	Missense_Mutation	SNP	0.0008	FAIL	p.A598T	KHM-M-324-23	6.06698	FAIL	NSCLC	LUAD	NA	.	.	.
TP53	chr17	7577545	7577545	T	C	Missense_Mutation	SNP	0.0012	FAIL	p.M246V	KHM-M-340-23	11.0684	FAIL	NSCLC	LUAD	NA	.	.	.
EGFR	chr7	55227884	55227884	C	T	Missense_Mutation	SNP	0.0027	FAIL	p.R451C	KHM-M-341-23	23.7889	FAIL	NSCLC	LUAD	NA	.	.	.
LMNA	chr1	156100564	156100564	G	G[chr1:156844697[	Fusion	Fusion	.	PASS	.	KHM-M-342-23	.	PASS	NSCLC	LUAD	NA	2	28	.
NTRK1	chr1	156844698	156844698	G	]chr1:156100564]G	Fusion	Fusion	.	PASS	.	KHM-M-342-23	.	PASS	NSCLC	LUAD	NA	2	28	.
ETV6	chr12	12022903	12022903	G	G]chr15:88483984]	Fusion	Fusion	.	PASS	.	KHM-M-342-23	.	PASS	NSCLC	LUAD	NA	4	41	.
NTRK3	chr15	88483984	88483984	T	]chr12:12022903]T	Fusion	Fusion	.	PASS	.	KHM-M-342-23	.	PASS	NSCLC	LUAD	NA	4	41	.
KRAS	chr12	25380277	25380277	GA	TT	Silent	SNP	0.0062	PASS	p.G60=	KHM-M-342-23	34.0504	FAIL	NSCLC	LUAD	NA	.	.	.
EGFR	chr7	55242465	55242465	GGAATTAAGAGAAGCA	G	In_Frame_Del	DEL	0.0278	PASS	p.E746_A750del	KHM-M-342-23	237.307	PASS	NSCLC	LUAD	NA	.	.	.
EGFR	chr7	55242469	55242469	TTAAGAGAAGCAAC	CA	In_Frame_Del	DEL	0.0045	FAIL	p.L747_T751delinsQ	KHM-M-342-23	4.2171	FAIL	NSCLC	LUAD	NA	.	.	.
PTEN	chr10	89692923	89692923	G	A	Missense_Mutation	SNP	0.0012	FAIL	p.C136Y	KHM-M-348-23	77.236	PASS	NSCLC	NA	Smoker	.	.	.
KRAS	chr12	25380283	25380283	C	T	Missense_Mutation	SNP	0.0044	FAIL	p.A59T	KHM-M-348-23	46.8274	FAIL	NSCLC	NA	Smoker	.	.	.
MAP2K1	chr15	66727441	66727441	T	C	Missense_Mutation	SNP	0.0013	FAIL	p.F53L	KHM-M-348-23	12.2795	FAIL	NSCLC	NA	Smoker	.	.	.
CHEK2	chr22	29083949	29083949	C	T	Missense_Mutation	SNP	0.0007	FAIL	p.R523H	KHM-M-348-23	5.28592	FAIL	NSCLC	NA	Smoker	.	.	.
CTNNB1	chr3	41266101	41266101	C	T	Missense_Mutation	SNP	0.001	FAIL	p.S33F	KHM-M-348-23	8.97884	FAIL	NSCLC	NA	Smoker	.	.	.
CTNNB1	chr3	41266104	41266104	G	A	Missense_Mutation	SNP	0.0028	FAIL	p.G34E	KHM-M-348-23	58.9215	PASS	NSCLC	NA	Smoker	.	.	.
CTNNB1	chr3	41266113	41266113	C	T	Missense_Mutation	SNP	0.0038	FAIL	p.S37F	KHM-M-348-23	58.9331	PASS	NSCLC	NA	Smoker	.	.	.
EGFR	chr7	55242464	55242464	AGGAATTAAGAGAAGC	A	In_Frame_Del	DEL	0.0009	FAIL	p.E746_A750del	KHM-M-348-23	53.1493	PASS	NSCLC	NA	Smoker	.	.	.
EGFR	chr7	55242465	55242465	GGAATTAAGAGAAGCA	G	In_Frame_Del	DEL	0.0023	FAIL	p.E746_A750del	KHM-M-348-23	53.1493	PASS	NSCLC	NA	Smoker	.	.	.
KRAS	chr12	25380283	25380283	C	T	Missense_Mutation	SNP	0.0017	FAIL	p.A59T	KHM-M-354-23	20.793	FAIL	NSCLC	LUSC	Smoker	.	.	.
KRAS	chr12	25380283	25380283	C	T	Missense_Mutation	SNP	0.0018	FAIL	p.A59T	KHM-M-356-23	15.308	FAIL	NSCLC	LUAD	Smoker	.	.	.
TP53	chr17	7577538	7577538	C	T	Missense_Mutation	SNP	0.0016	FAIL	p.R248Q	KHM-M-356-23	13.8828	FAIL	NSCLC	LUAD	Smoker	.	.	.
ERBB2	chr17	37880982	37880982	G	GCATACGTGATGG	In_Frame_Ins	DEL	0.0363	PASS	p.Y772_A775dup	KHM-M-356-23	1115.23	PASS	NSCLC	LUAD	Smoker	.	.	.
EGFR	chr7	55242465	55242465	GGAATTAAGAGAAGCA	G	In_Frame_Del	DEL	0.0035	FAIL	p.E746_A750del	KHM-M-356-23	64.1989	PASS	NSCLC	LUAD	Smoker	.	.	.
TP53	chr17	7578404	7578404	A	G	Missense_Mutation	SNP	0.0055	PASS	p.C176R	KHM-M-368-23	63.7025	PASS	NSCLC	LUAD	NA	.	.	.
TP53	chr17	7578463	7578463	C	G	Missense_Mutation	SNP	0.0213	PASS	p.R156P	KHM-M-368-23	309.212	PASS	NSCLC	LUAD	NA	.	.	.
CTNNB1	chr3	41266104	41266104	G	A	Missense_Mutation	SNP	0.0011	FAIL	p.G34E	KHM-M-368-23	10.1083	FAIL	NSCLC	LUAD	NA	.	.	.
PIK3CA	chr3	178917478	178917478	G	A	Missense_Mutation	SNP	0.0018	FAIL	p.G118D	KHM-M-368-23	15.3614	FAIL	NSCLC	LUAD	NA	.	.	.
EGFR	chr7	55242465	55242465	GGAATTAAGAGAAGCA	G	In_Frame_Del	DEL	0.001	FAIL	p.E746_A750del	KHM-M-368-23	13.834	FAIL	NSCLC	LUAD	NA	.	.	.
EGFR	chr7	55242465	55242465	GGAATTAAGAGAAGCA	G	In_Frame_Del	DEL	0.0008	FAIL	p.E746_A750del	KHM-M-369-23	14.9023	FAIL	NSCLC	LUAD	NA	.	.	.
KRAS	chr12	25380283	25380283	C	T	Missense_Mutation	SNP	0.0018	FAIL	p.A59T	KHM-M-378-23	17.2256	FAIL	NSCLC	LUSC	smoker	.	.	.
TP53	chr17	7577580	7577580	T	C	Missense_Mutation	SNP	0.0464	PASS	p.Y234C	KHM-M-378-23	1999.99	PASS	NSCLC	LUSC	smoker	.	.	.
PIK3CA	chr3	178927980	178927980	T	C	Missense_Mutation	SNP	0.2273	PASS	p.C420R	KHM-M-378-23	8218.35	PASS	NSCLC	LUSC	smoker	.	.	.
TP53	chr17	7577534	7577534	C	A	Missense_Mutation	SNP	0.001	FAIL	p.R249S	KHM-M-388-23	13.615	FAIL	NSCLC	LUAD	NA	.	.	.
EGFR	chr7	55259503	55259503	C	T	Missense_Mutation	SNP	0.0018	FAIL	p.T854I	KHM-M-388-23	17.4956	FAIL	NSCLC	LUAD	NA	.	.	.
EGFR	chr7	55242465	55242465	GGAATTAAGAGAAGCA	G	In_Frame_Del	DEL	0.0045	FAIL	p.E746_A750del	KHM-M-389-23	53.8555	PASS	NSCLC	LUAD	NA	.	.	.
PTEN	chr10	89692908	89692908	C	T	Missense_Mutation	SNP	0.0019	FAIL	p.T131I	KHM-M-390-23	42.5093	FAIL	NSCLC	LUSC	Smoker	.	.	.
TP53	chr17	7577580	7577580	T	C	Missense_Mutation	SNP	0.0061	PASS	p.Y234C	KHM-M-390-23	113.121	PASS	NSCLC	LUSC	Smoker	.	.	.
EGFR	chr7	55242465	55242465	GGAATTAAGAGAAGCA	G	In_Frame_Del	DEL	0.0068	PASS	p.E746_A750del	KHM-M-390-23	140.112	PASS	NSCLC	LUSC	Smoker	.	.	.
EGFR	chr7	55249004	55249004	A	G	Missense_Mutation	SNP	0.001	FAIL	p.S768G	KHM-M-390-23	12.9071	FAIL	NSCLC	LUSC	Smoker	.	.	.
NTRK2	chr9	87563509	87563509	T	C	Missense_Mutation	SNP	0.0011	FAIL	p.F633L	KHM-M-390-23	9.51323	FAIL	NSCLC	LUSC	Smoker	.	.	.
PTEN	chr10	89692893	89692893	C	T	Missense_Mutation	SNP	0.0015	FAIL	p.A126V	KHM-M-391-23	18.9367	FAIL	NSCLC	LUAD	NA	.	.	.
PTEN	chr10	89692904	89692904	C	T	Nonsense_Mutation	SNP	0.0015	FAIL	p.R130*	KHM-M-391-23	18.8825	FAIL	NSCLC	LUAD	NA	.	.	.
KRAS	chr12	25380283	25380283	C	T	Missense_Mutation	SNP	0.0029	FAIL	p.A59T	KHM-M-391-23	28.3472	FAIL	NSCLC	LUAD	NA	.	.	.
KRAS	chr12	25380283	25380283	C	T	Missense_Mutation	SNP	0.0015	FAIL	p.A59T	KHM-M-392-23	13.4388	FAIL	NSCLC	LUAD	NA	.	.	.
RAF1	chr3	12645699	12645699	G	A	Missense_Mutation	SNP	0.0011	FAIL	p.S257L	KHM-M-392-23	10.189	FAIL	NSCLC	LUAD	NA	.	.	.
CTNNB1	chr3	41266134	41266134	C	T	Missense_Mutation	SNP	0.0008	FAIL	p.P44L	KHM-M-392-23	37.3077	FAIL	NSCLC	LUAD	NA	.	.	.
PTEN	chr10	89692908	89692908	C	T	Missense_Mutation	SNP	0.0013	FAIL	p.T131I	KHM-M-393-23	11.2286	FAIL	NSCLC	NA	NA	.	.	.
KRAS	chr12	25380283	25380283	C	T	Missense_Mutation	SNP	0.0019	FAIL	p.A59T	KHM-M-393-23	16.3703	FAIL	NSCLC	NA	NA	.	.	.
TP53	chr17	7577557	7577557	A	G	Missense_Mutation	SNP	0.5336	PASS	p.C242R	KHM-M-393-23	28748	PASS	NSCLC	NA	NA	.	.	.
FGFR1	chr8	38272271	38272271	C	<CNV>	Amplification	Fusion	.	PASS	.	KHM-M-393-23	100	PASS	NSCLC	NA	NA	.	.	6.09
TP53	chr17	7577121	7577121	G	A	Missense_Mutation	SNP	0.0128	PASS	p.R273C	KHM-M-395-23	197.108	PASS	NSCLC	LUAD	NA	.	.	.
AR	chrX	66788672	66788672	C	<CNV>	Amplification	Fusion	.	PASS	.	KHM-M-395-23	100	PASS	NSCLC	LUAD	NA	.	.	1.5
EGFR	chr7	55242464	55242464	AGGAATTAAGAGAAGC	A	In_Frame_Del	DEL	0.0163	PASS	p.E746_A750del	KHM-M-395-23	472.374	PASS	NSCLC	LUAD	NA	.	.	.
GNA11	chr19	3115013	3115013	G	A	Missense_Mutation	SNP	0.0009	FAIL	p.R183H	KHM-M-404-23	7.43388	FAIL	NSCLC	LUAD	NA	.	.	.
EGFR	chr7	55242465	55242465	GGAATTAAGAGAAGCA	G	In_Frame_Del	DEL	0.001	FAIL	p.E746_A750del	KHM-M-404-23	13.266	FAIL	NSCLC	LUAD	NA	.	.	.
EGFR	chr7	55211070	55211070	C	<CNV>	Amplification	Fusion	.	PASS	.	KHM-M-419-23	100	PASS	NSCLC	LUAD	Smoker	.	.	32.12
EGFR	chr7	55242469	55242469	TTAAGAGAAGCAACATCTC	T	In_Frame_Del	DEL	0.9835	PASS	p.L747_P753delinsS	KHM-M-419-23	308868	PASS	NSCLC	LUAD	Smoker	.	.	.
KRAS	chr12	25398285	25398285	C	A	Missense_Mutation	SNP	0.0551	PASS	p.G12C	KHM-M-420-23	587.692	PASS	NSCLC	NA	Smoker	.	.	.
PIK3CA	chr3	178936082	178936082	G	A	Missense_Mutation	SNP	0.035	PASS	p.E542K	KHM-M-420-23	381.238	PASS	NSCLC	NA	Smoker	.	.	.
EGFR	chr7	55242465	55242465	GGAATTAAGAGAAGCA	G	In_Frame_Del	DEL	0.0017	FAIL	p.E746_A750del	KHM-M-420-23	15.2158	FAIL	NSCLC	NA	Smoker	.	.	.
TP53	chr17	7577548	7577548	C	T	Missense_Mutation	SNP	0.0016	FAIL	p.G245S	KHM-M-434-23	22.3909	FAIL	SARCOMATOID CARCINOMA	NA	NA	.	.	.
PIK3CA	chr3	178936082	178936082	G	A	Missense_Mutation	SNP	0.002	FAIL	p.E542K	KHM-M-434-23	16.7046	FAIL	SARCOMATOID CARCINOMA	NA	NA	.	.	.
EGFR	chr7	55242464	55242464	AGGAATTAAGAGAAGC	A	In_Frame_Del	DEL	0.0139	PASS	p.E746_A750del	KHM-M-447-23	208.98	PASS	NSCLC	LUSC	Non-Smoker	.	.	.
KRAS	chr12	25380283	25380283	C	T	Missense_Mutation	SNP	0.0019	FAIL	p.A59T	KHM-M-459-23	18.1523	FAIL	NSCLC	LUSC	Non-Smoker	.	.	.
TP53	chr17	7577098	7577098	T	A	Missense_Mutation	SNP	0.0179	PASS	p.R280S	KHM-M-459-23	291.513	PASS	NSCLC	LUSC	Non-Smoker	.	.	.
TP53	chr17	7577100	7577100	T	C	Missense_Mutation	SNP	0.0124	PASS	p.R280G	KHM-M-459-23	180.889	PASS	NSCLC	LUSC	Non-Smoker	.	.	.
TP53	chr17	7577121	7577121	G	A	Missense_Mutation	SNP	0.0148	PASS	p.R273C	KHM-M-459-23	228.337	PASS	NSCLC	LUSC	Non-Smoker	.	.	.
TP53	chr17	7577142	7577142	C	T	Missense_Mutation	SNP	0.026	PASS	p.G266R	KHM-M-459-23	471.753	PASS	NSCLC	LUSC	Non-Smoker	.	.	.
TP53	chr17	7577536	7577536	T	C	Missense_Mutation	SNP	0.0054	PASS	p.R249G	KHM-M-459-23	94.6535	PASS	NSCLC	LUSC	Non-Smoker	.	.	.
TP53	chr17	7578272	7578272	G	T	Missense_Mutation	SNP	0.0104	PASS	p.H193N	KHM-M-459-23	215.159	PASS	NSCLC	LUSC	Non-Smoker	.	.	.
TP53	chr17	7578395	7578395	G	A	Missense_Mutation	SNP	0.0081	PASS	p.H179Y	KHM-M-459-23	204.856	PASS	NSCLC	LUSC	Non-Smoker	.	.	.
PIK3CA	chr3	178921548	178921548	G	A	Missense_Mutation	SNP	0.0117	PASS	p.V344M	KHM-M-459-23	91.0028	PASS	NSCLC	LUSC	Non-Smoker	.	.	.
EGFR	chr7	55249007	55249007	G	A	Missense_Mutation	SNP	0.0015	FAIL	p.V769M	KHM-M-459-23	14.6487	FAIL	NSCLC	LUSC	Non-Smoker	.	.	.
EGFR	chr7	55259448	55259448	C	T	Missense_Mutation	SNP	0.0019	FAIL	p.R836C	KHM-M-459-23	16.2112	FAIL	NSCLC	LUSC	Non-Smoker	.	.	.
CDKN2A	chr9	21968174	21968174	T	<CNV>	Deletion	CNV	.	PASS	.	KHM-M-459-23	100	PASS	NSCLC	LUSC	Non-Smoker	.	.	0.47
FGFR2	chr10	123247549	123247549	C	T	Missense_Mutation	SNP	0.0039	FAIL	p.A648T	KHM-M-481-23	25.0192	FAIL	NSCLC	LUSC	Non-Smoker	.	.	.
TP53	chr17	7577580	7577580	T	C	Missense_Mutation	SNP	0.0132	PASS	p.Y234C	KHM-M-481-23	91.0034	PASS	NSCLC	LUSC	Non-Smoker	.	.	.
PIK3CA	chr3	178952082	178952082	C	A	Missense_Mutation	SNP	0.0058	PASS	p.A1046E	KHM-M-481-23	24.9974	FAIL	NSCLC	LUSC	Non-Smoker	.	.	.
EGFR	chr7	55242465	55242465	GGAATTAAGAGAAGCA	G	In_Frame_Del	DEL	0.0039	FAIL	p.E746_A750del	KHM-M-481-23	25.0497	FAIL	NSCLC	LUSC	Non-Smoker	.	.	.
EGFR	chr7	55242464	55242464	AGGAATTAAGAGAAGC	A	In_Frame_Del	DEL	0.0092	PASS	p.E746_A750del	KHM-M-491-23	244.681	PASS	NSCLC	LUAD	NA	.	.	.
NRAS	chr1	115256530	115256530	G	T	Missense_Mutation	SNP	0.0369	PASS	p.Q61K	KHM-M-510-23	563.343	PASS	NSCLC	LUAD	NA	.	.	.
PTEN	chr10	89692893	89692893	C	T	Missense_Mutation	SNP	0.0007	FAIL	p.A126V	KHM-M-510-23	5.68843	FAIL	NSCLC	LUAD	NA	.	.	.
TP53	chr17	7577547	7577547	C	T	Missense_Mutation	SNP	0.0104	PASS	p.G245D	KHM-M-510-23	42.707	FAIL	NSCLC	LUAD	NA	.	.	.
KRAS	chr12	25380283	25380283	C	T	Missense_Mutation	SNP	0.0015	FAIL	p.A59T	KHM-M-514-23	14.2283	FAIL	NSCLC	LUAD	NA	.	.	.
EGFR	chr7	55242465	55242465	GGAATTAAGAGAAGCA	G	In_Frame_Del	DEL	0.3282	PASS	p.E746_A750del	KHM-M-514-23	33405.3	PASS	NSCLC	LUAD	NA	.	.	.
PTEN	chr10	89692908	89692908	C	T	Missense_Mutation	SNP	0.0015	FAIL	p.T131I	KHM-M-518-23	15.5547	FAIL	NA	NA	NA	.	.	.
FGFR2	chr10	123247549	123247549	C	T	Missense_Mutation	SNP	0.0016	FAIL	p.A648T	KHM-M-518-23	20.1189	FAIL	NA	NA	NA	.	.	.
PTEN	chr10	89692893	89692893	C	T	Missense_Mutation	SNP	0.0014	FAIL	p.A126V	KHM-M-530-23	15.6745	FAIL	NSCLC	LUAD	Non-Smoker	.	.	.
HRAS	chr11	534288	534288	CC	CT	Missense_Mutation	SNP	0.0013	FAIL	p.G12S	KHM-M-530-23	23.1765	FAIL	NSCLC	LUAD	Non-Smoker	.	.	.
KRAS	chr12	25380283	25380283	C	T	Missense_Mutation	SNP	0.0021	FAIL	p.A59T	KHM-M-530-23	20.1316	FAIL	NSCLC	LUAD	Non-Smoker	.	.	.
CTNNB1	chr3	41266100	41266100	T	C	Missense_Mutation	SNP	0.0007	FAIL	p.S33P	KHM-M-530-23	4.78206	FAIL	NSCLC	LUAD	Non-Smoker	.	.	.
EGFR	chr7	55242464	55242464	AGGAATTAAGAGAAGC	A	In_Frame_Del	DEL	0.001	FAIL	p.E746_A750del	KHM-M-530-23	8.39752	FAIL	NSCLC	LUAD	Non-Smoker	.	.	.
EGFR	chr7	55249007	55249007	G	A	Missense_Mutation	SNP	0.0007	FAIL	p.V769M	KHM-M-530-23	5.44707	FAIL	NSCLC	LUAD	Non-Smoker	.	.	.
CDK4	chr12	58145430	58145430	C	T	Missense_Mutation	SNP	0.0016	FAIL	p.R24H	KHM-M-535-23	34.7129	FAIL	NSCLC	LUAD	Smoker	.	.	.
TP53	chr17	7577559	7577559	G	A	Missense_Mutation	SNP	0.0024	FAIL	p.S241F	KHM-M-535-23	22.9624	FAIL	NSCLC	LUAD	Smoker	.	.	.
TP53	chr17	7577568	7577568	C	G	Missense_Mutation	SNP	0.0058	PASS	p.C238S	KHM-M-535-23	81.2243	PASS	NSCLC	LUAD	Smoker	.	.	.
TP53	chr17	7578190	7578190	T	C	Missense_Mutation	SNP	0.0049	FAIL	p.Y220C	KHM-M-535-23	54.6686	PASS	NSCLC	LUAD	Smoker	.	.	.
EGFR	chr7	55242465	55242465	GGAATTAAGAGAAGCA	G	In_Frame_Del	DEL	0.0013	FAIL	p.E746_A750del	KHM-M-535-23	44.5169	FAIL	NSCLC	LUAD	Smoker	.	.	.
EGFR	chr7	55242469	55242469	TTAAGAGAAGCAACATCTC	T	In_Frame_Del	DEL	0.0013	FAIL	p.L747_P753delinsS	KHM-M-535-23	44.5169	FAIL	NSCLC	LUAD	Smoker	.	.	.
KRAS	chr12	25380283	25380283	C	T	Missense_Mutation	SNP	0.0015	FAIL	p.A59T	KHM-M-537-23	13.7052	FAIL	NSCLC	LUAD	Smoker	.	.	.
TP53	chr17	7578526	7578526	C	T	Missense_Mutation	SNP	0.0032	FAIL	p.C135Y	KHM-M-537-23	34.3962	FAIL	NSCLC	LUAD	Smoker	.	.	.
SDC4	chr20	43964422	43964422	C	C]chr6:117650609]	Fusion	Fusion	.	PASS	.	KHM-M-537-23	.	PASS	NSCLC	LUAD	Smoker	3	9	.
ROS1	chr6	117650609	117650609	G	[chr20:43964422[G	Fusion	Fusion	.	PASS	.	KHM-M-537-23	.	PASS	NSCLC	LUAD	Smoker	3	9	.
SMO	chr7	128846398	128846398	C	T	Missense_Mutation	SNP	0.0009	FAIL	p.L412F	KHM-M-537-23	7.16292	FAIL	NSCLC	LUAD	Smoker	.	.	.
TP53	chr17	7578275	7578275	G	A	Nonsense_Mutation	SNP	0.1446	PASS	p.Q192*	KHM-M-538-23	1847.92	PASS	NSCLC	LUSC	Smoker	.	.	.
KRAS	chr12	25380283	25380283	C	T	Missense_Mutation	SNP	0.0041	FAIL	p.A59T	KHM-M-546-23	30.8211	FAIL	NSCLC	LUAD	NA	.	.	.
PTEN	chr10	89692893	89692893	C	T	Missense_Mutation	SNP	0.0015	FAIL	p.A126V	KHM-M-555-23	24.6808	FAIL	NSCLC	LUAD	Non-Smoker	.	.	.
TP53	chr17	7578413	7578413	C	A	Missense_Mutation	SNP	0.0643	PASS	p.V173L	KHM-M-561-23	1308.99	PASS	NSCLC	LUAD	Smoker	.	.	.
SMO	chr7	128849148	128849148	C	T	Missense_Mutation	SNP	0.0015	FAIL	p.A459V	KHM-M-562-23	13.3778	FAIL	NSCLC	LUAD	Non-Smoker	.	.	.
BRAF	chr7	140453148	140453148	C	T	Missense_Mutation	SNP	0.0025	FAIL	p.G596D	KHM-M-562-23	22.9702	FAIL	NSCLC	LUAD	Non-Smoker	.	.	.
PTEN	chr10	89692893	89692893	C	T	Missense_Mutation	SNP	0.001	FAIL	p.A126V	KHM-M-574-23	11.663	FAIL	NSCLC	LUAD	Smoker	.	.	.
MAP2K1	chr15	66727441	66727441	T	C	Missense_Mutation	SNP	0.0013	FAIL	p.F53L	KHM-M-574-23	11.3233	FAIL	NSCLC	LUAD	Smoker	.	.	.
ERBB2	chr17	37880982	37880982	G	GCATACGTGATGG	In_Frame_Ins	DEL	0.0314	PASS	p.Y772_A775dup	KHM-M-574-23	661.246	PASS	NSCLC	LUAD	Smoker	.	.	.
TP53	chr17	7577568	7577568	C	A	Missense_Mutation	SNP	0.0035	FAIL	p.C238F	KHM-M-642-23	36.6132	FAIL	NSCLC	LUAD	Smoker	.	.	.
BRAF	chr7	140453135	140453135	CA	CT	Missense_Mutation	SNP	0.0278	PASS	p.V600E	KHM-M-642-23	527.748	PASS	NSCLC	LUAD	Smoker	.	.	.
LMNA	chr1	156100564	156100564	G	G[chr1:156844697[	Fusion	Fusion	.	PASS	.	KHM-M-64-23	.	PASS	NSCLC	LUAD	NA	1	25	.
NTRK1	chr1	156844698	156844698	G	]chr1:156100564]G	Fusion	Fusion	.	PASS	.	KHM-M-64-23	.	PASS	NSCLC	LUAD	NA	1	25	.
PTEN	chr10	89692893	89692893	C	T	Missense_Mutation	SNP	0.002	FAIL	p.A126V	KHM-M-656-23	30.0578	FAIL	NSCLC	LUAD	NA	.	.	.
LMNA	chr1	156100564	156100564	G	G[chr1:156844697[	Fusion	Fusion	.	PASS	.	KHM-M-78-23	.	PASS	NSCLC	LUAD	NA	4	33	.
NTRK1	chr1	156844698	156844698	G	]chr1:156100564]G	Fusion	Fusion	.	PASS	.	KHM-M-78-23	.	PASS	NSCLC	LUAD	NA	4	33	.
FGFR3	chr4	1803564	1803564	C	T	Missense_Mutation	SNP	0.0412	PASS	p.R248C	KHM-M-78-23	1297.44	PASS	NSCLC	LUAD	NA	.	.	.
FGFR2	chr10	123247549	123247549	C	T	Missense_Mutation	SNP	0.0013	FAIL	p.A648T	KHM-M-99-23	12.0688	FAIL	NSCLC	LUAD	NA	.	.	.
TP53	chr17	7578406	7578406	C	T	Missense_Mutation	SNP	0.0021	FAIL	p.R175H	KHM-M-99-23	24.2487	FAIL	NSCLC	LUAD	NA	.	.	.
PTEN	chr10	89692893	89692893	C	T	Missense_Mutation	SNP	0.0014	FAIL	p.A126V	KHM-M-764-23	23.6963	FAIL	NSCLC	LUSC	Smoker	.	.	.
IDH2	chr15	90631935	90631935	G	A	Missense_Mutation	SNP	0.0031	FAIL	p.R140W	KHM-M-764-23	22.6277	FAIL	NSCLC	LUSC	Smoker	.	.	.
BRAF	chr7	140453155	140453155	C	T	Missense_Mutation	SNP	0.0011	FAIL	p.D594N	KHM-M-764-23	8.95696	FAIL	NSCLC	LUSC	Smoker	.	.	.
KRAS	chr12	25380283	25380283	C	T	Missense_Mutation	SNP	0.0028	FAIL	p.A59T	KHM-M-766-23	34.5193	FAIL	NSCLC	LUAD	NA	.	.	.
EGFR	chr7	55242465	55242465	GGAATTAAGAGAAGCA	G	In_Frame_Del	DEL	0.0797	PASS	p.E746_A750del	KHM-M-766-23	3689.92	PASS	NSCLC	LUAD	NA	.	.	.
KRAS	chr12	25380283	25380283	C	T	Missense_Mutation	SNP	0.0014	FAIL	p.A59T	KHM-M-786-23	13.3215	FAIL	NSCLC	LUAD	NA	.	.	.
EGFR	chr7	55242465	55242465	GGAATTAAGAGAAGCA	G	In_Frame_Del	DEL	0.0416	PASS	p.E746_A750del	KHM-M-786-23	1504.76	PASS	NSCLC	LUAD	NA	.	.	.
BRAF	chr7	140453143	140453143	C	T	Missense_Mutation	SNP	0.0007	FAIL	p.A598T	KHM-M-786-23	5.83294	FAIL	NSCLC	LUAD	NA	.	.	.
CTNNB1	chr3	41266104	41266104	G	A	Missense_Mutation	SNP	0.0008	FAIL	p.G34E	KHM-M-795-23	6.01207	FAIL	NSCLC	LUAD	NA	.	.	.
PTEN	chr10	89692904	89692904	C	T	Nonsense_Mutation	SNP	0.001	FAIL	p.R130*	KHM-M-809-23	11.695	FAIL	NSCLC	LUAD	Smoker	.	.	.
TP53	chr17	7577120	7577120	C	T	Missense_Mutation	SNP	0.0226	PASS	p.R273H	KHM-M-809-23	324.471	PASS	NSCLC	LUAD	Smoker	.	.	.
EGFR	chr7	55249026	55249026	G	A	Missense_Mutation	SNP	0.0009	FAIL	p.C775Y	KHM-M-809-23	7.21669	FAIL	NSCLC	LUAD	Smoker	.	.	.
EGFR	chr7	55259515	55259515	T	G	Missense_Mutation	SNP	0.2077	PASS	p.L858R	KHM-M-810-23	1388.23	PASS	NSCLC	LUAD	NA	.	.	.
RAF1	chr3	12645699	12645699	G	A	Missense_Mutation	SNP	0.001	FAIL	p.S257L	KHM-M-812-23	8.94312	FAIL	NSCLC	LUAD	NA	.	.	.
PTEN	chr10	89692893	89692893	C	T	Missense_Mutation	SNP	0.001	FAIL	p.A126V	KHM-M-824-23	17.5061	FAIL	NSCLC	LUSC	Smoker	.	.	.
PTEN	chr10	89692904	89692904	C	T	Nonsense_Mutation	SNP	0.0008	FAIL	p.R130*	KHM-M-824-23	14.1983	FAIL	NSCLC	LUSC	Smoker	.	.	.
KRAS	chr12	25380283	25380283	C	T	Missense_Mutation	SNP	0.0011	FAIL	p.A59T	KHM-M-824-23	9.55017	FAIL	NSCLC	LUSC	Smoker	.	.	.
CDK4	chr12	58145431	58145431	G	A	Missense_Mutation	SNP	0.0008	FAIL	p.R24C	KHM-M-824-23	19.5429	FAIL	NSCLC	LUSC	Smoker	.	.	.
CDK4	chr12	58145431	58145431	G	T	Missense_Mutation	SNP	0.0008	FAIL	p.R24S	KHM-M-824-23	19.5429	FAIL	NSCLC	LUSC	Smoker	.	.	.
AKT1	chr14	105246448	105246448	G	A	Missense_Mutation	SNP	0.0008	FAIL	p.P51L	KHM-M-824-23	9.73629	FAIL	NSCLC	LUSC	Smoker	.	.	.
MAP2K1	chr15	66729136	66729136	T	C	Missense_Mutation	SNP	0.0007	FAIL	p.L115P	KHM-M-824-23	12.6607	FAIL	NSCLC	LUSC	Smoker	.	.	.
IDH2	chr15	90631934	90631934	C	T	Missense_Mutation	SNP	0.0011	FAIL	p.R140Q	KHM-M-824-23	13.6701	FAIL	NSCLC	LUSC	Smoker	.	.	.
ERBB4	chr2	212488718	212488718	G	A	Missense_Mutation	SNP	0.0012	FAIL	p.R711C	KHM-M-824-23	16.2753	FAIL	NSCLC	LUSC	Smoker	.	.	.
CTNNB1	chr3	41266101	41266101	C	T	Missense_Mutation	SNP	0.0013	FAIL	p.S33F	KHM-M-824-23	17.1898	FAIL	NSCLC	LUSC	Smoker	.	.	.
PIK3CA	chr3	178916802	178916802	A	<CNV>	Amplification	Fusion	.	PASS	.	KHM-M-824-23	100	PASS	NSCLC	LUSC	Smoker	.	.	3.21
PDGFRA	chr4	55144148	55144148	C	A	Missense_Mutation	SNP	0.0008	FAIL	p.N659K	KHM-M-824-23	6.44657	FAIL	NSCLC	LUSC	Smoker	.	.	.
BRAF	chr7	140453148	140453148	C	T	Missense_Mutation	SNP	0.001	FAIL	p.G596D	KHM-M-824-23	8.45959	FAIL	NSCLC	LUSC	Smoker	.	.	.
BRAF	chr7	140453149	140453149	C	A	Missense_Mutation	SNP	0.001	FAIL	p.G596C	KHM-M-824-23	8.45646	FAIL	NSCLC	LUSC	Smoker	.	.	.
CDKN2A	chr9	21968174	21968174	T	<CNV>	Deletion	CNV	.	PASS	.	KHM-M-824-23	100	PASS	NSCLC	LUSC	Smoker	.	.	0.38
EGFR	chr7	55259524	55259524	T	G	Missense_Mutation	SNP	0.0041	FAIL	p.L861R	KHM-M-638-23	30.7484	FAIL	NSCLC	LUAD	NA	.	.	.
KRAS	chr12	25362832	25362832	G	<CNV>	Amplification	Fusion	.	PASS	.	KHM-M-668-23	100	PASS	NSCLC	LUSC	NA	.	.	1.54
PTEN	chr10	89692893	89692893	C	T	Missense_Mutation	SNP	0.0009	FAIL	p.A126V	KHM-M-831-23	8.25102	FAIL	NSCLC	LUAD	Non-Smoker	.	.	.
CTNNB1	chr3	41266134	41266134	C	T	Missense_Mutation	SNP	0.0017	FAIL	p.P44L	KHM-M-831-23	35.1702	FAIL	NSCLC	LUAD	Non-Smoker	.	.	.
RET	chr10	43617395	43617395	G	A	Missense_Mutation	SNP	0.0014	FAIL	p.G911D	KHM-M-832-23	38.4519	FAIL	NSCLC	LUAD	Non-Smoker	.	.	.
PTEN	chr10	89692893	89692893	C	T	Missense_Mutation	SNP	0.0007	FAIL	p.A126V	KHM-M-832-23	4.08199	FAIL	NSCLC	LUAD	Non-Smoker	.	.	.
MAP2K1	chr15	66729162	66729162	C	T	Missense_Mutation	SNP	0.0011	FAIL	p.P124S	KHM-M-832-23	11.4801	FAIL	NSCLC	LUAD	Non-Smoker	.	.	.
TP53	chr17	7577535	7577535	C	A	Missense_Mutation	SNP	0.001	FAIL	p.R249M	KHM-M-832-23	34.7642	FAIL	NSCLC	LUAD	Non-Smoker	.	.	.
TP53	chr17	7577548	7577548	C	T	Missense_Mutation	SNP	0.0013	FAIL	p.G245S	KHM-M-832-23	12.3598	FAIL	NSCLC	LUAD	Non-Smoker	.	.	.
TP53	chr17	7577550	7577550	C	T	Missense_Mutation	SNP	0.001	FAIL	p.G244D	KHM-M-832-23	8.18449	FAIL	NSCLC	LUAD	Non-Smoker	.	.	.
GNA11	chr19	3115013	3115013	G	A	Missense_Mutation	SNP	0.001	FAIL	p.R183H	KHM-M-832-23	9.2928	FAIL	NSCLC	LUAD	Non-Smoker	.	.	.
ALK	chr2	29443642	29443642	C	T	Missense_Mutation	SNP	0.001	FAIL	p.R1192Q	KHM-M-832-23	12.8578	FAIL	NSCLC	LUAD	Non-Smoker	.	.	.
EGFR	chr7	55242464	55242464	AGGAATTAAGAGAAGC	A	In_Frame_Del	DEL	0.2519	PASS	p.E746_A750del	KHM-M-832-23	16778	PASS	NSCLC	LUAD	Non-Smoker	.	.	.
EGFR	chr7	55259514	55259514	C	A	Missense_Mutation	SNP	0.0013	FAIL	p.L858M	KHM-M-832-23	59.7689	PASS	NSCLC	LUAD	Non-Smoker	.	.	.
BRAF	chr7	140453155	140453155	C	T	Missense_Mutation	SNP	0.0008	FAIL	p.D594N	KHM-M-832-23	6.55807	FAIL	NSCLC	LUAD	Non-Smoker	.	.	.
TP53	chr17	7578269	7578269	G	A	Missense_Mutation	SNP	0.0007	FAIL	p.L194F	cfDNA-03_HCG	5.27993	FAIL	NSCLC	LUAD	NA	.	.	.
TP53	chr17	7578517	7578517	G	A	Missense_Mutation	SNP	0.0007	FAIL	p.A138V	cfDNA-03_HCG	4.93455	FAIL	NSCLC	LUAD	NA	.	.	.
IDH1	chr2	209113112	209113112	C	T	Missense_Mutation	SNP	0.0011	FAIL	p.R132H	cfDNA-03_HCG	10.2428	FAIL	NSCLC	LUAD	NA	.	.	.
TP53	chr17	7577120	7577120	C	T	Missense_Mutation	SNP	0.0073	PASS	p.R273H	KHM-140-23	78.1478	PASS	NSCLC	LUSC	Smoker	.	.	.
EGFR	chr7	55242465	55242465	GGAATTAAGAGAAGCA	G	In_Frame_Del	DEL	0.0055	PASS	p.E746_A750del	KHM-386-23	40.9069	FAIL	NSCLC	LUSC	Non-Smoker	.	.	.
AR	chrX	66937337	66937337	G	A	Missense_Mutation	SNP	0.0018	FAIL	p.V731M	KHM-M-107-23	15.5963	FAIL	NSCLC	LUAD	Non-Smoker	.	.	.
TFG	chr3	100451516	100451516	G	G[chr1:156844362[	Fusion	Fusion	.	PASS	.	KHM-M-107-23	.	PASS	NSCLC	LUAD	Non-Smoker	3	10	.
NTRK1	chr1	156844363	156844363	A	]chr3:100451516]A	Fusion	Fusion	.	PASS	.	KHM-M-107-23	.	PASS	NSCLC	LUAD	Non-Smoker	3	10	.
KRAS	chr12	25380283	25380283	C	T	Missense_Mutation	SNP	0.0031	FAIL	p.A59T	KHM-M-108-23	44.3814	FAIL	SCLC	NA	Smoker	.	.	.
TP53	chr17	7577547	7577547	C	A	Missense_Mutation	SNP	0.165	PASS	p.G245V	KHM-M-108-23	6166.01	PASS	SCLC	NA	Smoker	.	.	.
EGFR	chr7	55242465	55242465	GGAATTAAGAGAAGCA	G	In_Frame_Del	DEL	0.0011	FAIL	p.E746_A750del	KHM-M-108-23	9.95267	FAIL	SCLC	NA	Smoker	.	.	.
TP53	chr17	7578394	7578394	T	A	Missense_Mutation	SNP	0.0445	PASS	p.H179L	KHM-M-109	1393.32	PASS	NSCLC	LUAD	Smoker	.	.	.
TP53	chr17	7578406	7578406	C	T	Missense_Mutation	SNP	0.0017	FAIL	p.R175H	KHM-M-109	16.4054	FAIL	NSCLC	LUAD	Smoker	.	.	.
ERBB2	chr17	37879604	37879604	G	A	Missense_Mutation	SNP	0.0619	PASS	p.G660D	KHM-M-109	923.816	PASS	NSCLC	LUAD	Smoker	.	.	.
EGFR	chr7	55242465	55242465	GGAATTAAGAGAAGCA	G	In_Frame_Del	DEL	0.0012	FAIL	p.E746_A750del	KHM-M-109	21.1634	FAIL	NSCLC	LUAD	Smoker	.	.	.
TP53	chr17	7577114	7577114	C	T	Missense_Mutation	SNP	0.0067	PASS	p.C275Y	KHM-M-111-23	68.4308	PASS	NSCLC	LUAD	Non-Smoker	.	.	.
EGFR	chr7	55241707	55241707	G	A	Missense_Mutation	SNP	0.0101	PASS	p.G719S	KHM-M-111-23	132.292	PASS	NSCLC	LUAD	Non-Smoker	.	.	.
EGFR	chr7	55242465	55242465	GGAATTAAGAGAAGCA	G	In_Frame_Del	DEL	0.0022	FAIL	p.E746_A750del	KHM-M-111-23	29.4393	FAIL	NSCLC	LUAD	Non-Smoker	.	.	.
EGFR	chr7	55249005	55249005	G	T	Missense_Mutation	SNP	0.0134	PASS	p.S768I	KHM-M-111-23	222.02	PASS	NSCLC	LUAD	Non-Smoker	.	.	.
NCOA4	chr10	51582939	51582939	G	G[chr10:43612031[	Fusion	Fusion	.	PASS	.	KHM-M-113-23	.	PASS	NSCLC	LUAD	Smoker	1	30	.
RET	chr10	43612032	43612032	G	]chr10:51582939]G	Fusion	Fusion	.	PASS	.	KHM-M-113-23	.	PASS	NSCLC	LUAD	Smoker	1	30	.
ETV6	chr12	12022903	12022903	G	G]chr15:88483984]	Fusion	Fusion	.	PASS	.	KHM-M-113-23	.	PASS	NSCLC	LUAD	Smoker	3	69	.
NTRK3	chr15	88483984	88483984	T	]chr12:12022903]T	Fusion	Fusion	.	PASS	.	KHM-M-113-23	.	PASS	NSCLC	LUAD	Smoker	3	69	.
KRAS	chr12	25380283	25380283	C	T	Missense_Mutation	SNP	0.0028	FAIL	p.A59T	KHM-M-113-23	55.1654	PASS	NSCLC	LUAD	Smoker	.	.	.
EML4	chr2	42522656	42522656	G	G]chr2:29446394]	Fusion	Fusion	.	PASS	.	KHM-M-113-23	.	PASS	NSCLC	LUAD	Smoker	3	20	.
ALK	chr2	29446394	29446394	A	]chr2:42522656]A	Fusion	Fusion	.	PASS	.	KHM-M-113-23	.	PASS	NSCLC	LUAD	Smoker	3	20	.
CD74	chr5	149784243	149784243	C	C]chr6:117645578]	Fusion	Fusion	.	PASS	.	KHM-M-113-23	.	PASS	NSCLC	LUAD	Smoker	1	25	.
ROS1	chr6	117645578	117645578	T	[chr5:149784243[T	Fusion	Fusion	.	PASS	.	KHM-M-113-23	.	PASS	NSCLC	LUAD	Smoker	1	25	.
EGFR	chr7	55242464	55242464	AGGAATTAAGAGAAGC	A	In_Frame_Del	DEL	0.0032	FAIL	p.E746_A750del	KHM-M-113-23	815.233	PASS	NSCLC	LUAD	Smoker	.	.	.
EGFR	chr7	55242465	55242465	GGAATTAAGAGAAGCA	G	In_Frame_Del	DEL	0.0595	PASS	p.E746_A750del	KHM-M-113-23	815.233	PASS	NSCLC	LUAD	Smoker	.	.	.
EGFR	chr7	55242466	55242466	GAATTAAGAGAAGCAA	T	In_Frame_Del	DEL	0.0023	FAIL	p.E746_T751delinsS	KHM-M-113-23	10.0478	FAIL	NSCLC	LUAD	Smoker	.	.	.
EGFR	chr7	55242469	55242469	TTAAGAGAAGCAA	C	In_Frame_Del	DEL	0.008	PASS	p.L747_T751delinsP	KHM-M-113-23	18.1949	FAIL	NSCLC	LUAD	Smoker	.	.	.
EGFR	chr7	55242469	55242469	TTAAGAGAAGCAAC	CA	In_Frame_Del	DEL	0.0068	PASS	p.L747_T751delinsQ	KHM-M-113-23	18.1949	FAIL	NSCLC	LUAD	Smoker	.	.	.
EGFR	chr7	55242465	55242465	GGAATTAAGAGAAGCA	G	In_Frame_Del	DEL	0.0074	PASS	p.E746_A750del	KHM-M-114-23	78.4025	PASS	NSCLC	LUAD	Non-Smoker	.	.	.
CDK4	chr12	58145430	58145430	C	T	Missense_Mutation	SNP	0.0017	FAIL	p.R24H	KHM-M-116-23	14.5941	FAIL	NSCLC	LUAD	Non-Smoker	.	.	.
KIT	chr4	55593431	55593431	G	A	Missense_Mutation	SNP	0.0016	FAIL	p.V530I	KHM-M-116-23	14.4507	FAIL	NSCLC	LUAD	Non-Smoker	.	.	.
EGFR	chr7	55242465	55242465	GGAATTAAGAGAAGCA	G	In_Frame_Del	DEL	0.0008	FAIL	p.E746_A750del	KHM-M-116-23	10.7639	FAIL	NSCLC	LUAD	Non-Smoker	.	.	.
BRAF	chr7	140453142	140453142	G	A	Missense_Mutation	SNP	0.0009	FAIL	p.A598V	KHM-M-116-23	7.86303	FAIL	NSCLC	LUAD	Non-Smoker	.	.	.
LMNA	chr1	156100564	156100564	G	G[chr1:156844697[	Fusion	Fusion	.	PASS	.	KHM-M-121-23	.	PASS	NSCLC	LUAD	Smoker	2	23	.
NTRK1	chr1	156844698	156844698	G	]chr1:156100564]G	Fusion	Fusion	.	PASS	.	KHM-M-121-23	.	PASS	NSCLC	LUAD	Smoker	2	23	.
EGFR	chr7	55242464	55242464	AGGAATTAAGAGAAGC	A	In_Frame_Del	DEL	0.0012	FAIL	p.E746_A750del	KHM-M-121-23	36.0876	FAIL	NSCLC	LUAD	Smoker	.	.	.
EGFR	chr7	55242465	55242465	GGAATTAAGAGAAGCA	G	In_Frame_Del	DEL	0.0017	FAIL	p.E746_A750del	KHM-M-121-23	36.0876	FAIL	NSCLC	LUAD	Smoker	.	.	.
ST7	chr7	116593745	116593745	G	G[chr7:116339124[	Fusion	Fusion	.	PASS	.	KHM-M-124-23	.	PASS	NSCLC	LUAD	Smoker	2	64	.
MET	chr7	116339125	116339125	A	]chr7:116593745]A	Fusion	Fusion	.	PASS	.	KHM-M-124-23	.	PASS	NSCLC	LUAD	Smoker	2	64	.
EGFR	chr7	55242464	55242464	AGGAATTAAGAGAAGC	A	In_Frame_Del	DEL	0.0012	FAIL	p.E746_A750del	KHM-M-126-23	80.7213	PASS	NSCLC	LUAD	Non-Smoker	.	.	.
EGFR	chr7	55242465	55242465	GGAATTAAGAGAAGCA	G	In_Frame_Del	DEL	0.0041	FAIL	p.E746_A750del	KHM-M-126-23	80.7213	PASS	NSCLC	LUAD	Non-Smoker	.	.	.
LMNA	chr1	156100564	156100564	G	G[chr1:156844697[	Fusion	Fusion	.	PASS	.	KHM-M-137-23	.	PASS	NSCLC	LUAD	Non-Smoker	3	37	.
NTRK1	chr1	156844698	156844698	G	]chr1:156100564]G	Fusion	Fusion	.	PASS	.	KHM-M-137-23	.	PASS	NSCLC	LUAD	Non-Smoker	3	37	.
KIF5B	chr10	32306071	32306071	C	C[chr10:43609928[	Fusion	Fusion	.	PASS	.	KHM-M-137-23	.	PASS	NSCLC	LUAD	Non-Smoker	14	149	.
RET	chr10	43609928	43609928	A	[chr10:32306071[A	Fusion	Fusion	.	PASS	.	KHM-M-137-23	.	PASS	NSCLC	LUAD	Non-Smoker	14	149	.
FGFR2	chr10	123243212	123243212	C	C[chr10:123996910[	Fusion	Fusion	.	PASS	.	KHM-M-137-23	.	PASS	NSCLC	LUAD	Non-Smoker	3	60	.
TACC2	chr10	123996910	123996910	A	[chr10:123243212[A	Fusion	Fusion	.	PASS	.	KHM-M-137-23	.	PASS	NSCLC	LUAD	Non-Smoker	3	60	.
ETV6	chr12	12022903	12022903	G	G]chr15:88483984]	Fusion	Fusion	.	PASS	.	KHM-M-137-23	.	PASS	NSCLC	LUAD	Non-Smoker	6	86	.
NTRK3	chr15	88483984	88483984	T	]chr12:12022903]T	Fusion	Fusion	.	PASS	.	KHM-M-137-23	.	PASS	NSCLC	LUAD	Non-Smoker	6	86	.
EML4	chr2	42522656	42522656	G	G]chr2:29446394]	Fusion	Fusion	.	PASS	.	KHM-M-137-23	.	PASS	NSCLC	LUAD	Non-Smoker	4	49	.
ALK	chr2	29446394	29446394	A	]chr2:42522656]A	Fusion	Fusion	.	PASS	.	KHM-M-137-23	.	PASS	NSCLC	LUAD	Non-Smoker	4	49	.
CTNNB1	chr3	41266136	41266136	T	C	Missense_Mutation	SNP	0.0028	FAIL	p.S45P	KHM-M-137-23	35.2589	FAIL	NSCLC	LUAD	Non-Smoker	.	.	.
PIK3CA	chr3	178952090	178952090	G	A	Missense_Mutation	SNP	0.0068	PASS	p.G1049S	KHM-M-137-23	51.5377	PASS	NSCLC	LUAD	Non-Smoker	.	.	.
SLC34A2	chr4	25665952	25665952	G	G]chr6:117645578]	Fusion	Fusion	.	PASS	.	KHM-M-137-23	.	PASS	NSCLC	LUAD	Non-Smoker	4	40	.
ROS1	chr6	117645578	117645578	T	]chr4:25665952]T	Fusion	Fusion	.	PASS	.	KHM-M-137-23	.	PASS	NSCLC	LUAD	Non-Smoker	4	40	.
CD74	chr5	149784243	149784243	C	C]chr6:117645578]	Fusion	Fusion	.	PASS	.	KHM-M-137-23	.	PASS	NSCLC	LUAD	Non-Smoker	4	65	.
ROS1	chr6	117645578	117645578	T	[chr5:149784243[T	Fusion	Fusion	.	PASS	.	KHM-M-137-23	.	PASS	NSCLC	LUAD	Non-Smoker	4	65	.
EGFR	chr7	55242464	55242464	AGGAATTAAGAGAAGC	A	In_Frame_Del	DEL	0.004	FAIL	p.E746_A750del	KHM-M-137-23	2494.68	PASS	NSCLC	LUAD	Non-Smoker	.	.	.
EGFR	chr7	55242465	55242465	GGAATTAAGAGAAGCA	G	In_Frame_Del	DEL	0.0784	PASS	p.E746_A750del	KHM-M-137-23	2494.68	PASS	NSCLC	LUAD	Non-Smoker	.	.	.
EGFR	chr7	55242467	55242467	AATTAAGAGAAGCAAC	A	In_Frame_Del	DEL	0.0029	FAIL	p.L747_T751del	KHM-M-137-23	2494.68	PASS	NSCLC	LUAD	Non-Smoker	.	.	.
MET	chr7	116411708	116411708	G	G[chr7:116414934[	Fusion	Fusion	.	PASS	.	KHM-M-137-23	.	PASS	NSCLC	LUAD	Non-Smoker	8	85	.
MET	chr7	116414935	116414935	A	]chr7:116411708]A	Fusion	Fusion	.	PASS	.	KHM-M-137-23	.	PASS	NSCLC	LUAD	Non-Smoker	8	85	.
TP53	chr17	7577551	7577551	C	A	Missense_Mutation	SNP	0.0052	PASS	p.G244C	KHM-M-147-23	49.542	FAIL	NSCLC	LUAD	Non-Smoker	.	.	.
EML4	chr2	42522656	42522656	G	G]chr2:29446394]	Fusion	Fusion	.	PASS	.	KHM-M-148-23	.	PASS	NSCLC	LUAD	Non-Smoker	3	94	.
ALK	chr2	29446394	29446394	A	]chr2:42522656]A	Fusion	Fusion	.	PASS	.	KHM-M-148-23	.	PASS	NSCLC	LUAD	Non-Smoker	3	94	.
KRAS	chr12	25380283	25380283	C	T	Missense_Mutation	SNP	0.004	FAIL	p.A59T	KHM-M-153-23	24.9871	FAIL	NSCLC	LUAD	Non-Smoker	.	.	.
TP53	chr17	7577535	7577535	C	A	Missense_Mutation	SNP	0.0031	FAIL	p.R249M	KHM-M-153-23	22.5588	FAIL	NSCLC	LUAD	Non-Smoker	.	.	.
TP53	chr17	7577538	7577538	C	A	Missense_Mutation	SNP	0.0286	PASS	p.R248L	KHM-M-154-23	280.762	PASS	NSCLC	LUAD	Smoker	.	.	.
KRAS	chr12	25380283	25380283	C	T	Missense_Mutation	SNP	0.0013	FAIL	p.A59T	KHM-M-163-23	11.6545	FAIL	NSCLC	LUAD	Non-Smoker	.	.	.
PIK3CA	chr3	178916854	178916854	G	A	Missense_Mutation	SNP	0.0016	FAIL	p.E81K	KHM-M-163-23	13.9328	FAIL	NSCLC	LUAD	Non-Smoker	.	.	.
PIK3CA	chr3	178921548	178921548	G	A	Missense_Mutation	SNP	0.0011	FAIL	p.V344M	KHM-M-163-23	9.33749	FAIL	NSCLC	LUAD	Non-Smoker	.	.	.
EGFR	chr7	55242467	55242467	AATTAAGAGAAGCAAC	A	In_Frame_Del	DEL	0.0539	PASS	p.L747_T751del	KHM-M-163-23	3237.19	PASS	NSCLC	LUAD	Non-Smoker	.	.	.
TP53	chr17	7577099	7577099	C	G	Missense_Mutation	SNP	0.0288	PASS	p.R280T	KHM-M-165-23	175.274	PASS	NSCLC	LUAD	NA	.	.	.
EGFR	chr7	55249071	55249071	C	T	Missense_Mutation	SNP	0.0139	PASS	p.T790M	KHM-M-165-23	139.641	PASS	NSCLC	LUAD	NA	.	.	.
EGFR	chr7	55259515	55259515	T	G	Missense_Mutation	SNP	0.068	PASS	p.L858R	KHM-M-165-23	809.659	PASS	NSCLC	LUAD	NA	.	.	.
BRAF	chr7	140453136	140453136	A	G	Missense_Mutation	SNP	0.0007	FAIL	p.V600A	KHM-M-167-23	5.44986	FAIL	NSCLC	LUAD	Smoker	.	.	.
PTEN	chr10	89692908	89692908	C	T	Missense_Mutation	SNP	0.0007	FAIL	p.T131I	KHM-M-168-23	5.01254	FAIL	NSCLC	LUAD	Non-Smoker	.	.	.
TP53	chr17	7578211	7578211	C	T	Missense_Mutation	SNP	0.0037	FAIL	p.R213Q	KHM-M-168-23	41.7819	FAIL	NSCLC	LUAD	Non-Smoker	.	.	.
CTNNB1	chr3	41266103	41266103	G	A	Missense_Mutation	SNP	0.0009	FAIL	p.G34R	KHM-M-168-23	7.11764	FAIL	NSCLC	LUAD	Non-Smoker	.	.	.
EGFR	chr7	55241678	55241678	A	C	Missense_Mutation	SNP	0.0098	PASS	p.E709A	KHM-M-168-23	165.032	PASS	NSCLC	LUAD	Non-Smoker	.	.	.
EGFR	chr7	55241707	55241707	G	A	Missense_Mutation	SNP	0.0098	PASS	p.G719S	KHM-M-168-23	188.062	PASS	NSCLC	LUAD	Non-Smoker	.	.	.
KRAS	chr12	25398285	25398285	C	A	Missense_Mutation	SNP	0.0235	PASS	p.G12C	KHM-M-178-23	397.579	PASS	NSCLC	PLEOMORPHIC	Smoker	.	.	.
TP53	chr17	7577539	7577539	G	A	Missense_Mutation	SNP	0.0135	PASS	p.R248W	KHM-M-178-23	340.642	PASS	NSCLC	PLEOMORPHIC	Smoker	.	.	.
LMNA	chr1	156100564	156100564	G	G[chr1:156844697[	Fusion	Fusion	.	PASS	.	KHM-M-184-23	.	PASS	SCLC	NA	Smoker	3	31	.
NTRK1	chr1	156844698	156844698	G	]chr1:156100564]G	Fusion	Fusion	.	PASS	.	KHM-M-184-23	.	PASS	SCLC	NA	Smoker	3	31	.
KRAS	chr12	25380283	25380283	C	T	Missense_Mutation	SNP	0.0015	FAIL	p.A59T	KHM-M-184-23	13.3238	FAIL	SCLC	NA	Smoker	.	.	.
TP53	chr17	7578271	7578271	T	C	Missense_Mutation	SNP	0.0084	PASS	p.H193R	KHM-M-184-23	123.957	PASS	SCLC	NA	Smoker	.	.	.
EGFR	chr7	55242464	55242464	AGGAATTAAGAGAAGC	A	In_Frame_Del	DEL	0.0039	FAIL	p.E746_A750del	KHM-M-184-23	285.259	PASS	SCLC	NA	Smoker	.	.	.
EGFR	chr7	55242465	55242465	GGAATTAAGAGAAGCA	G	In_Frame_Del	DEL	0.0123	PASS	p.E746_A750del	KHM-M-184-23	285.259	PASS	SCLC	NA	Smoker	.	.	.
PTEN	chr10	89692893	89692893	C	T	Missense_Mutation	SNP	0.0014	FAIL	p.A126V	KHM-M-185-23	17.7934	FAIL	NSCLC	LUSC	Non-Smoker	.	.	.
IDH2	chr15	90631934	90631934	C	T	Missense_Mutation	SNP	0.1455	PASS	p.R140Q	KHM-M-185-23	1285.77	PASS	NSCLC	LUSC	Non-Smoker	.	.	.
EGFR	chr7	55242465	55242465	GGAATTAAGAGAAGCA	G	In_Frame_Del	DEL	0.0043	FAIL	p.E746_A750del	KHM-M-185-23	17.2753	FAIL	NSCLC	LUSC	Non-Smoker	.	.	.
PTEN	chr10	89692893	89692893	C	T	Missense_Mutation	SNP	0.0007	FAIL	p.A126V	KHM-M-186-23	5.02066	FAIL	NSCLC	LUSC	Smoker	.	.	.
PIK3CA	chr3	178936082	178936082	G	A	Missense_Mutation	SNP	0.0449	PASS	p.E542K	KHM-M-186-23	372.175	PASS	NSCLC	LUSC	Smoker	.	.	.
EGFR	chr7	55241713	55241713	G	A	Missense_Mutation	SNP	0.0032	FAIL	p.G721S	KHM-M-186-23	22.8885	FAIL	NSCLC	LUSC	Smoker	.	.	.
EGFR	chr7	55242465	55242465	GGAATTAAGAGAAGCA	G	In_Frame_Del	DEL	0.0087	PASS	p.E746_A750del	KHM-M-187-23	153.116	PASS	NSCLC	ADENOSQUAMOUS	NA	.	.	.
LMNA	chr1	156100564	156100564	G	G[chr1:156844697[	Fusion	Fusion	.	PASS	.	KHM-M-189-23	.	PASS	NSCLC	LUSC	Smoker	4	90	.
NTRK1	chr1	156844698	156844698	G	]chr1:156100564]G	Fusion	Fusion	.	PASS	.	KHM-M-189-23	.	PASS	NSCLC	LUSC	Smoker	4	90	.
ETV6	chr12	12022903	12022903	G	G]chr15:88483984]	Fusion	Fusion	.	PASS	.	KHM-M-189-23	.	PASS	NSCLC	LUSC	Smoker	2	45	.
NTRK3	chr15	88483984	88483984	T	]chr12:12022903]T	Fusion	Fusion	.	PASS	.	KHM-M-189-23	.	PASS	NSCLC	LUSC	Smoker	2	45	.
EML4	chr2	42522656	42522656	G	G]chr2:29446394]	Fusion	Fusion	.	PASS	.	KHM-M-189-23	.	PASS	NSCLC	LUSC	Smoker	1	24	.
ALK	chr2	29446394	29446394	A	]chr2:42522656]A	Fusion	Fusion	.	PASS	.	KHM-M-189-23	.	PASS	NSCLC	LUSC	Smoker	1	24	.
EGFR	chr7	55242465	55242465	GGAATTAAGAGAAGCA	G	In_Frame_Del	DEL	0.0088	PASS	p.E746_A750del	KHM-M-189-23	167.279	PASS	NSCLC	LUSC	Smoker	.	.	.
PTEN	chr10	89692893	89692893	C	T	Missense_Mutation	SNP	0.0019	FAIL	p.A126V	KHM-M-190-23	37.1509	FAIL	NSCLC	LUAD	Non-Smoker	.	.	.
PTEN	chr10	89692904	89692904	C	T	Nonsense_Mutation	SNP	0.0009	FAIL	p.R130*	KHM-M-190-23	8.14514	FAIL	NSCLC	LUAD	Non-Smoker	.	.	.
EGFR	chr7	55242469	55242469	TTAAGAGAAG	C	In_Frame_Del	DEL	0.0042	FAIL	p.L747_A750delinsP	KHM-M-190-23	39.7673	FAIL	NSCLC	LUAD	Non-Smoker	.	.	.
EGFR	chr7	55242478	55242478	G	C	Missense_Mutation	SNP	0.0042	FAIL	p.A750P	KHM-M-190-23	39.821	FAIL	NSCLC	LUAD	Non-Smoker	.	.	.
EGFR	chr7	55242465	55242465	GGAATTAAGAGAAGCA	G	In_Frame_Del	DEL	0.0057	PASS	p.E746_A750del	KHM-M-197-23	60.7353	PASS	NSCLC	LUAD	Smoker	.	.	.
ERBB2	chr17	37845047	37845047	G	<CNV>	Amplification	Fusion	.	PASS	.	KHM-M-198-23	100	PASS	NSCLC	LUAD	Non-Smoker	.	.	1.32
PIK3CA	chr3	178952090	178952090	G	C	Missense_Mutation	SNP	0.003	FAIL	p.G1049R	KHM-M-198-23	22.1896	FAIL	NSCLC	LUAD	Non-Smoker	.	.	.
FGFR1	chr8	38272271	38272271	C	<CNV>	Amplification	Fusion	.	PASS	.	KHM-M-198-23	100	PASS	NSCLC	LUAD	Non-Smoker	.	.	1.28
KRAS	chr12	25398284	25398284	C	G	Missense_Mutation	SNP	0.0034	FAIL	p.G12A	KHM-M-199-23	27.4665	FAIL	NSCLC	LUAD	Non-Smoker	.	.	.
TP53	chr17	7578275	7578275	G	A	Nonsense_Mutation	SNP	0.0026	FAIL	p.Q192*	KHM-M-199-23	23.4861	FAIL	NSCLC	LUAD	Non-Smoker	.	.	.
BRAF	chr7	140453179	140453179	C	T	Missense_Mutation	SNP	0.0017	FAIL	p.E586K	KHM-M-199-23	14.6064	FAIL	NSCLC	LUAD	Non-Smoker	.	.	.
NTRK1	chr1	156846342	156846342	G	A	Missense_Mutation	SNP	0.001	FAIL	p.G595R	KHM-M-206-23	8.38471	FAIL	NSCLC	LUSC	Non-Smoker	.	.	.
TP53	chr17	7577574	7577574	T	C	Missense_Mutation	SNP	0.0011	FAIL	p.Y236C	KHM-M-206-23	9.62834	FAIL	NSCLC	LUSC	Non-Smoker	.	.	.
PTEN	chr10	89692893	89692893	C	T	Missense_Mutation	SNP	0.0016	FAIL	p.A126V	KHM-M-212-23	18.2456	FAIL	NSCLC	LUSC	Non-Smoker	.	.	.
CHEK2	chr22	29083949	29083949	C	T	Missense_Mutation	SNP	0.0009	FAIL	p.R523H	KHM-M-212-23	7.54984	FAIL	NSCLC	LUSC	Non-Smoker	.	.	.
EGFR	chr7	55242464	55242464	AGGAATTAAGAGAAGC	A	In_Frame_Del	DEL	0.315	PASS	p.E746_A750del	KHM-M-212-23	33172.5	PASS	NSCLC	LUSC	Non-Smoker	.	.	.
PTEN	chr10	89692893	89692893	C	T	Missense_Mutation	SNP	0.0014	FAIL	p.A126V	KHM-M-230-23	18.1643	FAIL	NSCLC	LUAD	Non-Smoker	.	.	.
TP53	chr17	7577580	7577580	T	C	Missense_Mutation	SNP	0.0015	FAIL	p.Y234C	KHM-M-230-23	13.2062	FAIL	NSCLC	LUAD	Non-Smoker	.	.	.
EGFR	chr7	55211070	55211070	C	<CNV>	Amplification	Fusion	.	PASS	.	KHM-M-230-23	100	PASS	NSCLC	LUAD	Non-Smoker	.	.	3.4
EGFR	chr7	55242464	55242464	AGGAATTAAGAGAAGC	A	In_Frame_Del	DEL	0.8076	PASS	p.E746_A750del	KHM-M-230-23	216898	PASS	NSCLC	LUAD	Non-Smoker	.	.	.
NCOA4	chr10	51582939	51582939	G	G[chr10:43612031[	Fusion	Fusion	.	PASS	.	KHM-M-231-23	.	PASS	NSCLC	LUAD	Non-Smoker	2	39	.
RET	chr10	43612032	43612032	G	]chr10:51582939]G	Fusion	Fusion	.	PASS	.	KHM-M-231-23	.	PASS	NSCLC	LUAD	Non-Smoker	2	39	.
EGFR	chr7	55242465	55242465	GGAATTAAGAGAAGCA	G	In_Frame_Del	DEL	0.0418	PASS	p.E746_A750del	KHM-M-231-23	237.87	PASS	NSCLC	LUAD	Non-Smoker	.	.	.
EGFR	chr7	55242469	55242469	TTAAGAGAAGCAAC	CA	In_Frame_Del	DEL	0.0109	PASS	p.L747_T751delinsQ	KHM-M-231-23	5.29076	FAIL	NSCLC	LUAD	Non-Smoker	.	.	.
PTEN	chr10	89692908	89692908	C	T	Missense_Mutation	SNP	0.0012	FAIL	p.T131I	KHM-M-232-23	13.3277	FAIL	NSCLC	LUAD	Non-Smoker	.	.	.
TP53	chr17	7578413	7578413	C	A	Missense_Mutation	SNP	0.183	PASS	p.V173L	KHM-M-232-23	5382.38	PASS	NSCLC	LUAD	Non-Smoker	.	.	.
EGFR	chr7	55242464	55242464	AGGAATTAAGAGAAGC	A	In_Frame_Del	DEL	0.2083	PASS	p.E746_A750del	KHM-M-232-23	10575.2	PASS	NSCLC	LUAD	Non-Smoker	.	.	.
EGFR	chr7	55242465	55242465	GGAATTAAGAGAAGCA	G	In_Frame_Del	DEL	0.0071	PASS	p.E746_A750del	KHM-M-232-23	10575.2	PASS	NSCLC	LUAD	Non-Smoker	.	.	.
TP53	chr17	7578268	7578268	A	C	Missense_Mutation	SNP	0.0606	PASS	p.L194R	KHM-M-233-23	935.616	PASS	NSCLC	LUAD	Non-Smoker	.	.	.
EGFR	chr7	55242465	55242465	GGAATTAAGAGAAGCA	G	In_Frame_Del	DEL	0.0008	FAIL	p.E746_A750del	KHM-M-233-23	20.6337	FAIL	NSCLC	LUAD	Non-Smoker	.	.	.
EGFR	chr7	55259515	55259515	T	G	Missense_Mutation	SNP	0.489	PASS	p.L858R	KHM-M-233-23	16131.9	PASS	NSCLC	LUAD	Non-Smoker	.	.	.
RET	chr10	43613845	43613845	G	A	Missense_Mutation	SNP	0.0026	FAIL	p.R770Q	KHM-M-234-23	20.2675	FAIL	SCLC	NA	Smoker	.	.	.
PIK3CA	chr3	178936091	178936091	G	A	Missense_Mutation	SNP	0.2008	PASS	p.E545K	KHM-M-234-23	2076.12	PASS	SCLC	NA	Smoker	.	.	.
NTRK1	chr1	156846342	156846342	G	A	Missense_Mutation	SNP	0.0012	FAIL	p.G595R	KHM-M-237-23	35.6345	FAIL	NSCLC	LUAD	Smoker	.	.	.
RET	chr10	43615571	43615571	G	A	Missense_Mutation	SNP	0.0009	FAIL	p.E884K	KHM-M-237-23	8.05401	FAIL	NSCLC	LUAD	Smoker	.	.	.
RET	chr10	43617398	43617398	G	A	Missense_Mutation	SNP	0.0012	FAIL	p.R912Q	KHM-M-237-23	26.7477	FAIL	NSCLC	LUAD	Smoker	.	.	.
ETV6	chr12	12022903	12022903	G	G]chr15:88483984]	Fusion	Fusion	.	PASS	.	KHM-M-237-23	.	PASS	NSCLC	LUAD	Smoker	4	56	.
NTRK3	chr15	88483984	88483984	T	]chr12:12022903]T	Fusion	Fusion	.	PASS	.	KHM-M-237-23	.	PASS	NSCLC	LUAD	Smoker	4	56	.
EGFR	chr7	55242464	55242464	AGGAATTAAGAGAAGC	A	In_Frame_Del	DEL	0.0019	FAIL	p.E746_A750del	KHM-M-237-23	64.1182	PASS	NSCLC	LUAD	Smoker	.	.	.
EGFR	chr7	55242465	55242465	GGAATTAAGAGAAGCA	G	In_Frame_Del	DEL	0.0037	FAIL	p.E746_A750del	KHM-M-237-23	64.1182	PASS	NSCLC	LUAD	Smoker	.	.	.
AR	chrX	66788672	66788672	C	<CNV>	Amplification	Fusion	.	PASS	.	KHM-M-238-23	100	PASS	NSCLC	LUSC	Non-Smoker	.	.	1.2
KRAS	chr12	25380283	25380283	C	T	Missense_Mutation	SNP	0.0042	FAIL	p.A59T	KHM-M-239-23	25.0105	FAIL	NSCLC	LUSC	Smoker	.	.	.
TP53	chr17	7577538	7577538	C	A	Missense_Mutation	SNP	0.0024	FAIL	p.R248L	KHM-M-239-23	19.4978	FAIL	NSCLC	LUSC	Smoker	.	.	.
TP53	chr17	7578394	7578394	T	A	Missense_Mutation	SNP	0.0147	PASS	p.H179L	KHM-M-239-23	209.423	PASS	NSCLC	LUSC	Smoker	.	.	.
EGFR	chr7	55242465	55242465	GGAATTAAGAGAAGCA	G	In_Frame_Del	DEL	0.0029	FAIL	p.E746_A750del	KHM-M-239-23	32.3869	FAIL	NSCLC	LUSC	Smoker	.	.	.
KIF5B	chr10	32317356	32317356	C	C[chr10:43612032[	Fusion	Fusion	.	PASS	.	KHM-M-240-23	.	PASS	NSCLC	LUAD	Non-Smoker	5	59	.
RET	chr10	43612032	43612032	G	[chr10:32317356[G	Fusion	Fusion	.	PASS	.	KHM-M-240-23	.	PASS	NSCLC	LUAD	Non-Smoker	5	59	.
PTEN	chr10	89692893	89692893	C	T	Missense_Mutation	SNP	0.0007	FAIL	p.A126V	KHM-M-240-23	4.5853	FAIL	NSCLC	LUAD	Non-Smoker	.	.	.
PTEN	chr10	89692904	89692904	C	T	Nonsense_Mutation	SNP	0.0014	FAIL	p.R130*	KHM-M-241-23	12.7282	FAIL	NSCLC	LUAD	NA	.	.	.
EGFR	chr7	55242465	55242465	GGAATTAAGAGAAGCA	G	In_Frame_Del	DEL	0.0123	PASS	p.E746_A750del	KHM-M-241-23	104.004	PASS	NSCLC	LUAD	NA	.	.	.
EGFR	chr7	55242469	55242469	TTAAGAGAAGCAAC	CA	In_Frame_Del	DEL	0.0042	FAIL	p.L747_T751delinsQ	KHM-M-241-23	4.13719	FAIL	NSCLC	LUAD	NA	.	.	.
MAP2K1	chr15	66729136	66729136	T	C	Missense_Mutation	SNP	0.0009	FAIL	p.L115P	KHM-M-244-23	7.39766	FAIL	NSCLC	LUAD	Non-Smoker	.	.	.
TP53	chr17	7577557	7577557	A	G	Missense_Mutation	SNP	0.6433	PASS	p.C242R	KHM-M-244-23	39365.8	PASS	NSCLC	LUAD	Non-Smoker	.	.	.
FGFR3	chr4	1806176	1806176	C	T	Missense_Mutation	SNP	0.0033	FAIL	p.R399C	KHM-M-244-23	17.248	FAIL	NSCLC	LUAD	Non-Smoker	.	.	.
FGFR3	chr4	1808053	1808053	G	A	Missense_Mutation	SNP	0.001	FAIL	p.V677I	KHM-M-244-23	9.12466	FAIL	NSCLC	LUAD	Non-Smoker	.	.	.
EGFR	chr7	55211070	55211070	C	<CNV>	Amplification	Fusion	.	PASS	.	KHM-M-244-23	100	PASS	NSCLC	LUAD	Non-Smoker	.	.	2.23
EGFR	chr7	55242469	55242469	TTAAGAGAAGCAACATCTC	T	In_Frame_Del	DEL	0.752	PASS	p.L747_P753delinsS	KHM-M-244-23	160779	PASS	NSCLC	LUAD	Non-Smoker	.	.	.
TP53	chr17	7578265	7578265	A	G	Missense_Mutation	SNP	0.0158	PASS	p.I195T	KHM-M-245-23	366.56	PASS	NSCLC	LUSC	Smoker	.	.	.
EGFR	chr7	55242465	55242465	GGAATTAAGAGAAGCA	G	In_Frame_Del	DEL	0.0031	FAIL	p.E746_A750del	KHM-M-245-23	55.7144	PASS	NSCLC	LUSC	Smoker	.	.	.
EGFR	chr7	55249007	55249007	G	A	Missense_Mutation	SNP	0.0009	FAIL	p.V769M	KHM-M-245-23	8.24111	FAIL	NSCLC	LUSC	Smoker	.	.	.
PTEN	chr10	89692893	89692893	C	T	Missense_Mutation	SNP	0.0029	FAIL	p.A126V	KHM-M-247-23	67.3982	PASS	NSCLC	LUAD	NA	.	.	.
TP53	chr17	7578517	7578517	G	A	Missense_Mutation	SNP	0.0525	PASS	p.A138V	KHM-M-247-23	1002.96	PASS	NSCLC	LUAD	NA	.	.	.
EGFR	chr7	55242465	55242465	GGAATTAAGAGAAGCA	G	In_Frame_Del	DEL	0.0019	FAIL	p.E746_A750del	KHM-M-247-23	38.4323	FAIL	NSCLC	LUAD	NA	.	.	.
EGFR	chr7	55259515	55259515	T	G	Missense_Mutation	SNP	0.0835	PASS	p.L858R	KHM-M-247-23	1151.54	PASS	NSCLC	LUAD	NA	.	.	.
FGFR3	chr4	1806176	1806176	C	T	Missense_Mutation	SNP	0.0053	PASS	p.R399C	KHM-M-257-23	25.0049	FAIL	NSCLC	LUAD	Non-Smoker	.	.	.
TP53	chr17	7577556	7577556	C	A	Missense_Mutation	SNP	0.006	PASS	p.C242F	KHM-M-258-23	89.308	PASS	NSCLC	LUAD	Non-Smoker	.	.	.
EGFR	chr7	55242465	55242465	GGAATTAAGAGAAGCA	G	In_Frame_Del	DEL	0.0023	FAIL	p.E746_A750del	KHM-M-258-23	367.88	PASS	NSCLC	LUAD	Non-Smoker	.	.	.
EGFR	chr7	55242469	55242469	TT	CC	Missense_Mutation	SNP	0.0141	PASS	p.L747P	KHM-M-258-23	367.88	PASS	NSCLC	LUAD	Non-Smoker	.	.	.
PTEN	chr10	89692908	89692908	C	T	Missense_Mutation	SNP	0.004	FAIL	p.T131I	KHM-M-332-23	60.5942	PASS	NSCLC	LUAD	Non-Smoker	.	.	.
LMNA	chr1	156100564	156100564	G	G[chr1:156844697[	Fusion	Fusion	.	PASS	.	KHM-M-337-23	.	PASS	NSCLC	LUAD	Smoker	1	54	.
NTRK1	chr1	156844698	156844698	G	]chr1:156100564]G	Fusion	Fusion	.	PASS	.	KHM-M-337-23	.	PASS	NSCLC	LUAD	Smoker	1	54	.
EGFR	chr7	55242465	55242465	GGAATTAAGAGAAGCA	G	In_Frame_Del	DEL	0.0059	PASS	p.E746_A750del	KHM-M-337-23	24.9977	FAIL	NSCLC	LUAD	Smoker	.	.	.
PTEN	chr10	89692893	89692893	C	T	Missense_Mutation	SNP	0.0061	PASS	p.A126V	KHM-M-338-23	125.93	PASS	NSCLC	LUAD	Non-Smoker	.	.	.
PTEN	chr10	89692904	89692904	C	T	Nonsense_Mutation	SNP	0.0011	FAIL	p.R130*	KHM-M-338-23	10.1402	FAIL	NSCLC	LUAD	Non-Smoker	.	.	.
ALK	chr2	29432682	29432682	C	G	Missense_Mutation	SNP	0.0124	PASS	p.G1269A	KHM-M-338-23	100.337	PASS	NSCLC	LUAD	Non-Smoker	.	.	.
EGFR	chr7	55242465	55242465	GGAATTAAGAGAAGCA	G	In_Frame_Del	DEL	0.1152	PASS	p.E746_A750del	KHM-M-338-23	1694.49	PASS	NSCLC	LUAD	Non-Smoker	.	.	.
EGFR	chr7	55242469	55242469	TTAAGAGAAGCAA	C	In_Frame_Del	DEL	0.0141	PASS	p.L747_T751delinsP	KHM-M-338-23	19.8226	FAIL	NSCLC	LUAD	Non-Smoker	.	.	.
EGFR	chr7	55242469	55242469	TTAAGAGAAGCAAC	CA	In_Frame_Del	DEL	0.0103	PASS	p.L747_T751delinsQ	KHM-M-338-23	19.8226	FAIL	NSCLC	LUAD	Non-Smoker	.	.	.
PTEN	chr10	89692908	89692908	C	T	Missense_Mutation	SNP	0.0013	FAIL	p.T131I	KHM-M-347-23	14.0888	FAIL	NSCLC	LUSC	Smoker	.	.	.
PTEN	chr10	89692923	89692923	G	T	Missense_Mutation	SNP	0.0016	FAIL	p.C136F	KHM-M-347-23	103.823	PASS	NSCLC	LUSC	Smoker	.	.	.
AKT1	chr14	105243053	105243053	C	A	Missense_Mutation	SNP	0.0016	FAIL	p.C77F	KHM-M-347-23	27.4301	FAIL	NSCLC	LUSC	Smoker	.	.	.
BRAF	chr7	140453154	140453154	T	C	Missense_Mutation	SNP	0.0424	PASS	p.D594G	KHM-M-355-23	1124.55	PASS	NSCLC	LUAD	Smoker	.	.	.
KRAS	chr12	25380283	25380283	C	T	Missense_Mutation	SNP	0.0024	FAIL	p.A59T	KHM-M-36-23	30.135	FAIL	NSCLC	LUAD	Non-Smoker	.	.	.
TP53	chr17	7578461	7578461	C	T	Missense_Mutation	SNP	0.001	FAIL	p.V157I	KHM-M-36-23	8.61029	FAIL	NSCLC	LUAD	Non-Smoker	.	.	.
FGFR3	chr4	1806153	1806153	C	T	Missense_Mutation	SNP	0.0009	FAIL	p.A391V	KHM-M-36-23	7.41135	FAIL	NSCLC	LUAD	Non-Smoker	.	.	.
TP53	chr17	7577544	7577544	A	C	Missense_Mutation	SNP	0.0256	PASS	p.M246R	KHM-M-364-23	341.648	PASS	NSCLC	LUAD	Smoker	.	.	.
EGFR	chr7	55242465	55242465	GGAATTAAGAGAAGCA	G	In_Frame_Del	DEL	0.0028	FAIL	p.E746_A750del	KHM-M-364-23	24.4293	FAIL	NSCLC	LUAD	Smoker	.	.	.
PTEN	chr10	89692893	89692893	C	T	Missense_Mutation	SNP	0.0014	FAIL	p.A126V	KHM-M-387-23	25.092	FAIL	NSCLC	LUAD	Non-Smoker	.	.	.
EGFR	chr7	55242469	55242469	TTAAGAGAAGCAACATCTC	T	In_Frame_Del	DEL	0.0022	FAIL	p.L747_P753delinsS	KHM-M-387-23	43.0084	FAIL	NSCLC	LUAD	Non-Smoker	.	.	.
PTEN	chr10	89692893	89692893	C	T	Missense_Mutation	SNP	0.0024	FAIL	p.A126V	KHM-M-394-23	27.9125	FAIL	NSCLC	LUSC	Smoker	.	.	.
TP53	chr17	7577534	7577534	C	A	Missense_Mutation	SNP	0.0014	FAIL	p.R249S	KHM-M-394-23	12.6812	FAIL	NSCLC	LUSC	Smoker	.	.	.
IDH1	chr2	209113113	209113113	G	A	Missense_Mutation	SNP	0.0022	FAIL	p.R132C	KHM-M-394-23	18.3469	FAIL	NSCLC	LUSC	Smoker	.	.	.
BRAF	chr7	140453149	140453149	C	A	Missense_Mutation	SNP	0.0011	FAIL	p.G596C	KHM-M-394-23	14.2215	FAIL	NSCLC	LUSC	Smoker	.	.	.
PTEN	chr10	89692893	89692893	C	T	Missense_Mutation	SNP	0.0007	FAIL	p.A126V	KHM-M-398-23	4.21051	FAIL	NSCLC	LUAD	Smoker	.	.	.
PTEN	chr10	89692908	89692908	C	T	Missense_Mutation	SNP	0.001	FAIL	p.T131I	KHM-M-398-23	11.0685	FAIL	NSCLC	LUAD	Smoker	.	.	.
ETV6	chr12	12022903	12022903	G	G]chr15:88483984]	Fusion	Fusion	.	PASS	.	KHM-M-398-23	.	PASS	NSCLC	LUAD	Smoker	4	55	.
NTRK3	chr15	88483984	88483984	T	]chr12:12022903]T	Fusion	Fusion	.	PASS	.	KHM-M-398-23	.	PASS	NSCLC	LUAD	Smoker	4	55	.
TPM3	chr1	154142876	154142876	C	C[chr1:156844363[	Fusion	Fusion	.	PASS	.	KHM-M-42-23	.	PASS	NSCLC	LUAD	NA	3	48	.
NTRK1	chr1	156844363	156844363	A	[chr1:154142876[A	Fusion	Fusion	.	PASS	.	KHM-M-42-23	.	PASS	NSCLC	LUAD	NA	3	48	.
LMNA	chr1	156100564	156100564	G	G[chr1:156844697[	Fusion	Fusion	.	PASS	.	KHM-M-42-23	.	PASS	NSCLC	LUAD	NA	5	78	.
NTRK1	chr1	156844698	156844698	G	]chr1:156100564]G	Fusion	Fusion	.	PASS	.	KHM-M-42-23	.	PASS	NSCLC	LUAD	NA	5	78	.
NCOA4	chr10	51582939	51582939	G	G[chr10:43612031[	Fusion	Fusion	.	PASS	.	KHM-M-42-23	.	PASS	NSCLC	LUAD	NA	3	43	.
RET	chr10	43612032	43612032	G	]chr10:51582939]G	Fusion	Fusion	.	PASS	.	KHM-M-42-23	.	PASS	NSCLC	LUAD	NA	3	43	.
ETV6	chr12	12022903	12022903	G	G]chr15:88483984]	Fusion	Fusion	.	PASS	.	KHM-M-42-23	.	PASS	NSCLC	LUAD	NA	1	25	.
NTRK3	chr15	88483984	88483984	T	]chr12:12022903]T	Fusion	Fusion	.	PASS	.	KHM-M-42-23	.	PASS	NSCLC	LUAD	NA	1	25	.
MAP2K1	chr15	66774168	66774168	T	C	Missense_Mutation	SNP	0.0016	FAIL	p.L215P	KHM-M-42-23	16.0064	FAIL	NSCLC	LUAD	NA	.	.	.
EML4	chr2	42522656	42522656	G	G]chr2:29446394]	Fusion	Fusion	.	PASS	.	KHM-M-42-23	.	PASS	NSCLC	LUAD	NA	3	40	.
ALK	chr2	29446394	29446394	A	]chr2:42522656]A	Fusion	Fusion	.	PASS	.	KHM-M-42-23	.	PASS	NSCLC	LUAD	NA	3	40	.
RAF1	chr3	12645699	12645699	G	A	Missense_Mutation	SNP	0.0012	FAIL	p.S257L	KHM-M-42-23	10.7048	FAIL	NSCLC	LUAD	NA	.	.	.
EGFR	chr7	55242464	55242464	AGGAATTAAGAGAAGC	A	In_Frame_Del	DEL	0.0101	PASS	p.E746_A750del	KHM-M-42-23	204.489	PASS	NSCLC	LUAD	NA	.	.	.
KRAS	chr12	25380283	25380283	C	T	Missense_Mutation	SNP	0.0013	FAIL	p.A59T	KHM-M-44-23	12.4435	FAIL	NSCLC	LUAD	Non-Smoker	.	.	.
AR	chrX	66788672	66788672	C	<CNV>	Amplification	Fusion	.	PASS	.	KHM-M-44-23	100	PASS	NSCLC	LUAD	Non-Smoker	.	.	1.22
PIK3CA	chr3	178916802	178916802	A	<CNV>	Amplification	Fusion	.	PASS	.	KHM-M-44-23	100	PASS	NSCLC	LUAD	Non-Smoker	.	.	1.82
EGFR	chr7	55211070	55211070	C	<CNV>	Amplification	Fusion	.	PASS	.	KHM-M-44-23	100	PASS	NSCLC	LUAD	Non-Smoker	.	.	4.68
EGFR	chr7	55259514	55259514	CT	CG	Missense_Mutation	SNP	0.865	PASS	p.L858R	KHM-M-44-23	233970	PASS	NSCLC	LUAD	Non-Smoker	.	.	.
BRAF	chr7	140453135	140453135	CA	CT	Missense_Mutation	SNP	0.0018	FAIL	p.V600E	KHM-M-44-23	58.3004	PASS	NSCLC	LUAD	Non-Smoker	.	.	.
EGFR	chr7	55242469	55242469	TTAAGAGAAGCAACATCTC	T	In_Frame_Del	DEL	0.0297	PASS	p.L747_P753delinsS	KHM-M-455-23	629.587	PASS	NSCLC	LUAD	Non-Smoker	.	.	.
EGFR	chr7	55242465	55242465	GGAATTAAGAGAAGCA	G	In_Frame_Del	DEL	0.0016	FAIL	p.E746_A750del	KHM-M-463-23	26.6759	FAIL	NA	NA	Non-Smoker	.	.	.
KIF5B	chr10	32306071	32306071	C	C[chr10:43609928[	Fusion	Fusion	.	PASS	.	KHM-M-48-23	.	PASS	NSCLC	LUAD	NA	3	23	.
RET	chr10	43609928	43609928	A	[chr10:32306071[A	Fusion	Fusion	.	PASS	.	KHM-M-48-23	.	PASS	NSCLC	LUAD	NA	3	23	.
KRAS	chr12	25362832	25362832	G	<CNV>	Amplification	Fusion	.	PASS	.	KHM-M-48-23	100	PASS	NSCLC	LUAD	NA	.	.	1.58
CDK4	chr12	58145431	58145431	G	A	Missense_Mutation	SNP	0.0008	FAIL	p.R24C	KHM-M-48-23	6.1546	FAIL	NSCLC	LUAD	NA	.	.	.
TP53	chr17	7577557	7577557	A	G	Missense_Mutation	SNP	0.0007	FAIL	p.C242R	KHM-M-48-23	5.37923	FAIL	NSCLC	LUAD	NA	.	.	.
ERBB2	chr17	37881410	37881410	C	T	Missense_Mutation	SNP	0.0008	FAIL	p.R868W	KHM-M-48-23	6.39386	FAIL	NSCLC	LUAD	NA	.	.	.
RAF1	chr3	12645699	12645699	G	A	Missense_Mutation	SNP	0.0007	FAIL	p.S257L	KHM-M-48-23	5.31126	FAIL	NSCLC	LUAD	NA	.	.	.
EGFR	chr7	55211070	55211070	C	<CNV>	Amplification	Fusion	.	PASS	.	KHM-M-48-23	100	PASS	NSCLC	LUAD	NA	.	.	1.72
EGFR	chr7	55221822	55221822	C	T	Missense_Mutation	SNP	0.0012	FAIL	p.A289V	KHM-M-48-23	11.0618	FAIL	NSCLC	LUAD	NA	.	.	.
EGFR	chr7	55242469	55242469	TT	CC	Missense_Mutation	SNP	0.4655	PASS	p.L747P	KHM-M-48-23	105220	PASS	NSCLC	LUAD	NA	.	.	.
PIK3CA	chr3	178916802	178916802	A	<CNV>	Amplification	Fusion	.	PASS	.	KHM-M-498-23	100	PASS	NSCLC	LUSC	Smoker	.	.	1.56
KRAS	chr12	25380275	25380275	T	A	Missense_Mutation	SNP	0.1672	PASS	p.Q61H	KHM-M-500-23	3909.31	PASS	NSCLC	LUAD	Smoker	.	.	.
PTEN	chr10	89692893	89692893	C	T	Missense_Mutation	SNP	0.0012	FAIL	p.A126V	KHM-M-501-23	17.8221	FAIL	NSCLC	LUAD	Non-Smoker	.	.	.
PTEN	chr10	89692908	89692908	C	T	Missense_Mutation	SNP	0.0012	FAIL	p.T131I	KHM-M-501-23	17.7927	FAIL	NSCLC	LUAD	Non-Smoker	.	.	.
EGFR	chr7	55259514	55259514	CT	CG	Missense_Mutation	SNP	0.0222	PASS	p.L858R	KHM-M-501-23	131.565	PASS	NSCLC	LUAD	Non-Smoker	.	.	.
FGFR2	chr10	123247549	123247549	C	T	Missense_Mutation	SNP	0.0025	FAIL	p.A648T	KHM-M-50-23	19.7438	FAIL	NSCLC	LUSC	Smoker	.	.	.
TP53	chr17	7577571	7577571	A	T	Missense_Mutation	SNP	0.0059	PASS	p.M237K	KHM-M-50-23	58.7813	PASS	NSCLC	LUSC	Smoker	.	.	.
BRAF	chr7	140453134	140453134	T	C	Missense_Mutation	SNP	0.0016	FAIL	p.K601E	KHM-M-50-23	20.229	FAIL	NSCLC	LUSC	Smoker	.	.	.
KRAS	chr12	25398284	25398284	C	A	Missense_Mutation	SNP	0.0025	FAIL	p.G12V	KHM-M-508-23	19.9805	FAIL	NSCLC	LUAD	Non-Smoker	.	.	.
GNAS	chr20	57484420	57484420	C	T	Missense_Mutation	SNP	0.0031	FAIL	p.R201C	KHM-M-513-23	33.676	FAIL	NSCLC	LUSC	Non-Smoker	.	.	.
PIK3CA	chr3	178936082	178936082	G	A	Missense_Mutation	SNP	0.0024	FAIL	p.E542K	KHM-M-513-23	22.3409	FAIL	NSCLC	LUSC	Non-Smoker	.	.	.
KRAS	chr12	25380283	25380283	C	T	Missense_Mutation	SNP	0.0013	FAIL	p.A59T	KHM-M-515-23	11.4801	FAIL	NSCLC	LUAD	Non-Smoker	.	.	.
EGFR	chr7	55259515	55259515	T	G	Missense_Mutation	SNP	0.0516	PASS	p.L858R	KHM-M-515-23	824.158	PASS	NSCLC	LUAD	Non-Smoker	.	.	.
KRAS	chr12	25380283	25380283	C	T	Missense_Mutation	SNP	0.0013	FAIL	p.A59T	KHM-M-516-23	11.3664	FAIL	NSCLC	LUSC	Smoker	.	.	.
KRAS	chr12	25398285	25398285	C	A	Missense_Mutation	SNP	0.0259	PASS	p.G12C	KHM-M-516-23	471.309	PASS	NSCLC	LUSC	Smoker	.	.	.
KRAS	chr12	25380283	25380283	C	T	Missense_Mutation	SNP	0.0015	FAIL	p.A59T	KHM-M-517-23	13.7036	FAIL	NSCLC	LUAD	Non-Smoker	.	.	.
CTNNB1	chr3	41266104	41266104	G	A	Missense_Mutation	SNP	0.0007	FAIL	p.G34E	KHM-M-517-23	4.89594	FAIL	NSCLC	LUAD	Non-Smoker	.	.	.
TP53	chr17	7578203	7578203	C	T	Missense_Mutation	SNP	0.0038	FAIL	p.V216M	KHM-M-521-23	38.2546	FAIL	NSCLC	LUAD	Smoker	.	.	.
TP53	chr17	7578394	7578394	T	C	Missense_Mutation	SNP	0.0017	FAIL	p.H179R	KHM-M-521-23	16.4515	FAIL	NSCLC	LUAD	Smoker	.	.	.
CTNNB1	chr3	41266104	41266104	G	A	Missense_Mutation	SNP	0.0008	FAIL	p.G34E	KHM-M-521-23	6.18796	FAIL	NSCLC	LUAD	Smoker	.	.	.
NRAS	chr1	115252204	115252204	C	T	Missense_Mutation	SNP	0.0009	FAIL	p.A146T	KHM-M-53-23	7.35628	FAIL	NSCLC	LUAD	Smoker	.	.	.
PTEN	chr10	89692893	89692893	C	T	Missense_Mutation	SNP	0.001	FAIL	p.A126V	KHM-M-53-23	8.36052	FAIL	NSCLC	LUAD	Smoker	.	.	.
MAP2K1	chr15	66729163	66729163	C	T	Missense_Mutation	SNP	0.0009	FAIL	p.P124L	KHM-M-53-23	7.57562	FAIL	NSCLC	LUAD	Smoker	.	.	.
TP53	chr17	7577121	7577121	G	T	Missense_Mutation	SNP	0.0126	PASS	p.R273S	KHM-M-53-23	137.085	PASS	NSCLC	LUAD	Smoker	.	.	.
EGFR	chr7	55259515	55259515	T	G	Missense_Mutation	SNP	0.0394	PASS	p.L858R	KHM-M-53-23	1083.61	PASS	NSCLC	LUAD	Smoker	.	.	.
KRAS	chr12	25380283	25380283	C	T	Missense_Mutation	SNP	0.0022	FAIL	p.A59T	KHM-M-54-23	18.2874	FAIL	NSCLC	LUAD	NA	.	.	.
ERBB3	chr12	56478854	56478854	G	A	Missense_Mutation	SNP	0.0009	FAIL	p.V104M	KHM-M-54-23	7.41656	FAIL	NSCLC	LUAD	NA	.	.	.
IDH1	chr2	209113113	209113113	G	T	Missense_Mutation	SNP	0.0041	FAIL	p.R132S	KHM-M-54-23	34.6672	FAIL	NSCLC	LUAD	NA	.	.	.
CD74	chr5	149784243	149784243	C	C]chr6:117642557]	Fusion	Fusion	.	PASS	.	KHM-M-545-23	.	PASS	NSCLC	LUAD	NA	4	94	.
ROS1	chr6	117642557	117642557	A	[chr5:149784243[A	Fusion	Fusion	.	PASS	.	KHM-M-545-23	.	PASS	NSCLC	LUAD	NA	4	94	.
PTEN	chr10	89692904	89692904	C	T	Nonsense_Mutation	SNP	0.001	FAIL	p.R130*	KHM-M-549-23	9.37572	FAIL	NSCLC	LUAD	Smoker	.	.	.
PIK3CA	chr3	178916802	178916802	A	<CNV>	Amplification	Fusion	.	PASS	.	KHM-M-549-23	100	PASS	NSCLC	LUAD	Smoker	.	.	1.6
PIK3CA	chr3	178952085	178952085	A	G	Missense_Mutation	SNP	0.4414	PASS	p.H1047R	KHM-M-549-23	14945.9	PASS	NSCLC	LUAD	Smoker	.	.	.
EGFR	chr7	55242468	55242468	ATTAAGAGAAGCAACATCT	A	In_Frame_Del	DEL	0.0993	PASS	p.L747_S752del	KHM-M-549-23	3981.54	PASS	NSCLC	LUAD	Smoker	.	.	.
EGFR	chr7	55249007	55249007	G	A	Missense_Mutation	SNP	0.001	FAIL	p.V769M	KHM-M-549-23	18.023	FAIL	NSCLC	LUAD	Smoker	.	.	.
TP53	chr17	7577094	7577094	G	A	Missense_Mutation	SNP	0.2403	PASS	p.R282W	KHM-M-560-23	4575.88	PASS	NSCLC	LUAD	Non-Smoker	.	.	.
EGFR	chr7	55242464	55242464	AGGAATTAAGAGAAGC	A	In_Frame_Del	DEL	0.3491	PASS	p.E746_A750del	KHM-M-560-23	15267.1	PASS	NSCLC	LUAD	Non-Smoker	.	.	.
EGFR	chr7	55242469	55242469	TTAAGAGAAGCAA	C	In_Frame_Del	DEL	0.0031	FAIL	p.L747_T751delinsP	KHM-M-560-23	31.6983	FAIL	NSCLC	LUAD	Non-Smoker	.	.	.
EGFR	chr7	55242469	55242469	TTAAGAGAAGCAAC	CA	In_Frame_Del	DEL	0.0449	PASS	p.L747_T751delinsQ	KHM-M-560-23	31.6983	FAIL	NSCLC	LUAD	Non-Smoker	.	.	.
LMNA	chr1	156100564	156100564	G	G[chr1:156844697[	Fusion	Fusion	.	PASS	.	KHM-M-57-23	.	PASS	NSCLC	LUSC	Smoker	6	58	.
NTRK1	chr1	156844698	156844698	G	]chr1:156100564]G	Fusion	Fusion	.	PASS	.	KHM-M-57-23	.	PASS	NSCLC	LUSC	Smoker	6	58	.
ETV6	chr12	12022903	12022903	G	G]chr15:88483984]	Fusion	Fusion	.	PASS	.	KHM-M-57-23	.	PASS	NSCLC	LUSC	Smoker	5	61	.
NTRK3	chr15	88483984	88483984	T	]chr12:12022903]T	Fusion	Fusion	.	PASS	.	KHM-M-57-23	.	PASS	NSCLC	LUSC	Smoker	5	61	.
CD74	chr5	149784243	149784243	C	C]chr6:117645578]	Fusion	Fusion	.	PASS	.	KHM-M-57-23	.	PASS	NSCLC	LUSC	Smoker	4	31	.
ROS1	chr6	117645578	117645578	T	[chr5:149784243[T	Fusion	Fusion	.	PASS	.	KHM-M-57-23	.	PASS	NSCLC	LUSC	Smoker	4	31	.
EGFR	chr7	55259485	55259485	C	T	Missense_Mutation	SNP	0.0019	FAIL	p.P848L	KHM-M-57-23	16.2585	FAIL	NSCLC	LUSC	Smoker	.	.	.
MTOR	chr1	11184573	11184573	G	T	Missense_Mutation	SNP	0.0015	FAIL	p.S2215Y	KHM-M-58-23	14.5934	FAIL	NSCLC	LUAD	Smoker	.	.	.
KRAS	chr12	25398280	25398280	GC	GT	Missense_Mutation	SNP	0.308	PASS	p.G13D	KHM-M-58-23	23304.5	PASS	NSCLC	LUAD	Smoker	.	.	.
TP53	chr17	7578274	7578274	TGAGGAGG	TGAGG	In_Frame_Del	DEL	0.0014	FAIL	p.P191del	KHM-M-58-23	13.2166	FAIL	NSCLC	LUAD	Smoker	.	.	.
ALK	chr2	29445465	29445465	C	T	Missense_Mutation	SNP	0.0007	FAIL	p.G1123D	KHM-M-58-23	5.64379	FAIL	NSCLC	LUAD	Smoker	.	.	.
AR	chrX	66788672	66788672	C	<CNV>	Amplification	Fusion	.	PASS	.	KHM-M-58-23	100	PASS	NSCLC	LUAD	Smoker	.	.	1.23
CDKN2A	chr9	21971186	21971186	G	A	Nonsense_Mutation	SNP	0.0014	FAIL	p.R58*	KHM-M-58-23	12.7	FAIL	NSCLC	LUAD	Smoker	.	.	.
PTEN	chr10	89692893	89692893	C	T	Missense_Mutation	SNP	0.0022	FAIL	p.A126V	KHM-M-62-23	28.1114	FAIL	NSCLC	LUAD	Non-Smoker	.	.	.
PTEN	chr10	89692908	89692908	C	T	Missense_Mutation	SNP	0.005	PASS	p.T131I	KHM-M-62-23	97.4018	PASS	NSCLC	LUAD	Non-Smoker	.	.	.
ETV6	chr12	12022903	12022903	G	G]chr15:88483984]	Fusion	Fusion	.	PASS	.	KHM-M-62-23	.	PASS	NSCLC	LUAD	Non-Smoker	4	66	.
NTRK3	chr15	88483984	88483984	T	]chr12:12022903]T	Fusion	Fusion	.	PASS	.	KHM-M-62-23	.	PASS	NSCLC	LUAD	Non-Smoker	4	66	.
EGFR	chr7	55242464	55242464	AGGAATTAAGAGAAGC	A	In_Frame_Del	DEL	0.0136	PASS	p.E746_A750del	KHM-M-62-23	91.088	PASS	NSCLC	LUAD	Non-Smoker	.	.	.
LMNA	chr1	156100564	156100564	G	G[chr1:156844697[	Fusion	Fusion	.	PASS	.	KHM-M-63-23	.	PASS	NSCLC	NA	Smoker	2	48	.
NTRK1	chr1	156844698	156844698	G	]chr1:156100564]G	Fusion	Fusion	.	PASS	.	KHM-M-63-23	.	PASS	NSCLC	NA	Smoker	2	48	.
PTEN	chr10	89692908	89692908	C	T	Missense_Mutation	SNP	0.0011	FAIL	p.T131I	KHM-M-63-23	9.54402	FAIL	NSCLC	NA	Smoker	.	.	.
ETV6	chr12	12022903	12022903	G	G]chr15:88483984]	Fusion	Fusion	.	PASS	.	KHM-M-63-23	.	PASS	NSCLC	NA	Smoker	2	33	.
NTRK3	chr15	88483984	88483984	T	]chr12:12022903]T	Fusion	Fusion	.	PASS	.	KHM-M-63-23	.	PASS	NSCLC	NA	Smoker	2	33	.
TP53	chr17	7577114	7577114	C	T	Missense_Mutation	SNP	0.0151	PASS	p.C275Y	KHM-M-63-23	91.0713	PASS	NSCLC	NA	Smoker	.	.	.
FGFR2	chr10	123247549	123247549	C	T	Missense_Mutation	SNP	0.001	FAIL	p.A648T	KHM-M-66-23	9.36419	FAIL	NSCLC	LUAD	Smoker	.	.	.
KRAS	chr12	25380283	25380283	C	T	Missense_Mutation	SNP	0.0026	FAIL	p.A59T	KHM-M-66-23	34.8151	FAIL	NSCLC	LUAD	Smoker	.	.	.
IDH2	chr15	90631934	90631934	C	T	Missense_Mutation	SNP	0.0015	FAIL	p.R140Q	KHM-M-66-23	14.5548	FAIL	NSCLC	LUAD	Smoker	.	.	.
AR	chrX	66788672	66788672	C	<CNV>	Amplification	Fusion	.	PASS	.	KHM-M-66-23	100	PASS	NSCLC	LUAD	Smoker	.	.	1.21
BRAF	chr7	140481411	140481411	C	T	Missense_Mutation	SNP	0.0014	FAIL	p.G466E	KHM-M-66-23	14.512	FAIL	NSCLC	LUAD	Smoker	.	.	.
KRAS	chr12	25380283	25380283	C	T	Missense_Mutation	SNP	0.0026	FAIL	p.A59T	KHM-M-677-23	38.3286	FAIL	NSCLC	LUAD	Non-Smoker	.	.	.
TP53	chr17	7578211	7578211	C	A	Missense_Mutation	SNP	0.0143	PASS	p.R213L	KHM-M-677-23	217.087	PASS	NSCLC	LUAD	Non-Smoker	.	.	.
ALK	chr2	29443613	29443613	C	T	Missense_Mutation	SNP	0.0014	FAIL	p.G1202R	KHM-M-677-23	12.8905	FAIL	NSCLC	LUAD	Non-Smoker	.	.	.
TP53	chr17	7578395	7578395	G	A	Missense_Mutation	SNP	0.0032	FAIL	p.H179Y	KHM-M-68-23	45.2137	FAIL	NSCLC	LUAD	Smoker	.	.	.
EGFR	chr7	55259515	55259515	T	G	Missense_Mutation	SNP	0.0086	PASS	p.L858R	KHM-M-68-23	81.739	PASS	NSCLC	LUAD	Smoker	.	.	.
TP53	chr17	7577534	7577534	C	A	Missense_Mutation	SNP	0.0026	FAIL	p.R249S	KHM-M-684-23	38.1223	FAIL	NSCLC	LUAD	NA	.	.	.
ALK	chr2	29430136	29430136	G	A	Missense_Mutation	SNP	0.0009	FAIL	p.A1280V	KHM-M-684-23	7.52517	FAIL	NSCLC	LUAD	NA	.	.	.
EGFR	chr7	55241714	55241714	G	A	Missense_Mutation	SNP	0.0015	FAIL	p.G721D	KHM-M-684-23	13.2991	FAIL	NSCLC	LUAD	NA	.	.	.
TP53	chr17	7577568	7577568	C	T	Missense_Mutation	SNP	0.0011	FAIL	p.C238Y	KHM-M-69-23	9.50245	FAIL	NSCLC	LUAD	NA	.	.	.
CTNNB1	chr3	41266137	41266137	C	T	Missense_Mutation	SNP	0.001	FAIL	p.S45F	KHM-M-69-23	9.21051	FAIL	NSCLC	LUAD	NA	.	.	.
EGFR	chr7	55242464	55242464	AGGAATTAAGAGAAGC	A	In_Frame_Del	DEL	0.0053	PASS	p.E746_A750del	KHM-M-69-23	111.921	PASS	NSCLC	LUAD	NA	.	.	.
TP53	chr17	7577534	7577534	C	A	Missense_Mutation	SNP	0.0027	FAIL	p.R249S	KHM-M-72-23	27.1143	FAIL	NSCLC	LUAD	NA	.	.	.
PIK3CA	chr3	178936093	178936093	G	T	Missense_Mutation	SNP	0.0033	FAIL	p.E545D	KHM-M-72-23	26.9404	FAIL	NSCLC	LUAD	NA	.	.	.
TP53	chr17	7578395	7578395	G	C	Missense_Mutation	SNP	0.0352	PASS	p.H179D	KHM-M-73-23	748.654	PASS	NSCLC	LUAD	Smoker	.	.	.
ERBB2	chr17	37881001	37881001	T	TGGGCTCCCC	In_Frame_Ins	DEL	0.129	PASS	p.G778_P780dup	KHM-M-73-23	4388.27	PASS	NSCLC	LUAD	Smoker	.	.	.
BRAF	chr7	140453148	140453148	C	T	Missense_Mutation	SNP	0.0011	FAIL	p.G596D	KHM-M-73-23	9.55729	FAIL	NSCLC	LUAD	Smoker	.	.	.
LMNA	chr1	156100564	156100564	G	G[chr1:156844697[	Fusion	Fusion	.	PASS	.	KHM-M-82-23	.	PASS	NSCLC	LUSC	Smoker	1	47	.
NTRK1	chr1	156844698	156844698	G	]chr1:156100564]G	Fusion	Fusion	.	PASS	.	KHM-M-82-23	.	PASS	NSCLC	LUSC	Smoker	1	47	.
IDH1	chr2	209113113	209113113	G	A	Missense_Mutation	SNP	0.0081	PASS	p.R132C	KHM-M-82-23	72.7539	PASS	NSCLC	LUSC	Smoker	.	.	.
GNAS	chr20	57484421	57484421	G	A	Missense_Mutation	SNP	0.0087	PASS	p.R201H	KHM-M-82-23	21.044	FAIL	NSCLC	LUSC	Smoker	.	.	.
EGFR	chr7	55242466	55242466	GAATTAAGAGAAG	ATTC	In_Frame_Del	DEL	0.0048	FAIL	p.E746_A750delinsIP	KHM-M-90-23	48.1001	FAIL	NSCLC	LUAD	NA	.	.	.
EGFR	chr7	55242478	55242478	G	C	Missense_Mutation	SNP	0.0048	FAIL	p.A750P	KHM-M-90-23	48.1991	FAIL	NSCLC	LUAD	NA	.	.	.
ETV6	chr12	12022903	12022903	G	G]chr15:88483984]	Fusion	Fusion	.	PASS	.	KHM-M-91-23	.	PASS	SCLC	NA	Non-Smoker	1	39	.
NTRK3	chr15	88483984	88483984	T	]chr12:12022903]T	Fusion	Fusion	.	PASS	.	KHM-M-91-23	.	PASS	SCLC	NA	Non-Smoker	1	39	.
TP53	chr17	7577100	7577100	T	C	Missense_Mutation	SNP	0.2537	PASS	p.R280G	KHM-M-91-23	1216.6	PASS	SCLC	NA	Non-Smoker	.	.	.
AR	chrX	66788672	66788672	C	<CNV>	Amplification	Fusion	.	PASS	.	KHM-M-91-23	100	PASS	SCLC	NA	Non-Smoker	.	.	1.28
EGFR	chr7	55221822	55221822	C	T	Missense_Mutation	SNP	0.0071	PASS	p.A289V	KHM-M-92-23	25.0123	FAIL	NSCLC	LUAD	Non-Smoker	.	.	.
TP53	chr17	7578406	7578406	C	T	Missense_Mutation	SNP	0.0016	FAIL	p.R175H	KHM-M-95-23	14.4927	FAIL	NSCLC	LUAD	Smoker	.	.	.
ETV6	chr12	12022903	12022903	G	G]chr15:88483984]	Fusion	Fusion	.	PASS	.	KHM-M-97-23	.	PASS	NSCLC	LUSC	Smoker	2	41	.
NTRK3	chr15	88483984	88483984	T	]chr12:12022903]T	Fusion	Fusion	.	PASS	.	KHM-M-97-23	.	PASS	NSCLC	LUSC	Smoker	2	41	.
KRAS	chr12	25380283	25380283	C	T	Missense_Mutation	SNP	0.0017	FAIL	p.A59T	KHM-M-97-23	16.8376	FAIL	NSCLC	LUSC	Smoker	.	.	.
CDK4	chr12	58145436	58145436	T	C	Missense_Mutation	SNP	0.0021	FAIL	p.K22R	KHM-M-97-23	16.6432	FAIL	NSCLC	LUSC	Smoker	.	.	.
EML4	chr2	42522656	42522656	G	G]chr2:29446394]	Fusion	Fusion	.	PASS	.	KHM-M-97-23	.	PASS	NSCLC	LUSC	Smoker	4	46	.
ALK	chr2	29446394	29446394	A	]chr2:42522656]A	Fusion	Fusion	.	PASS	.	KHM-M-97-23	.	PASS	NSCLC	LUSC	Smoker	4	46	.
HRAS	chr11	534288	534288	C	T	Missense_Mutation	SNP	0.002	FAIL	p.G12D	KHM-M-381-23	17.1934	FAIL	NSCLC	LUAD	NA	.	.	.
PTEN	chr10	89692905	89692905	G	A	Missense_Mutation	SNP	0.0177	PASS	p.R130Q	KHM-M-385-23	500.798	PASS	NSCLC	LUAD	NA	.	.	.
KRAS	chr12	25380277	25380277	GA	TT	Silent	SNP	0.0025	FAIL	p.G60=	KHM-M-385-23	19.7483	FAIL	NSCLC	LUAD	NA	.	.	.
CDK4	chr12	58145436	58145436	T	A	Missense_Mutation	SNP	0.0017	FAIL	p.K22M	KHM-M-385-23	15.2629	FAIL	NSCLC	LUAD	NA	.	.	.
GNA11	chr19	3115012	3115012	C	T	Missense_Mutation	SNP	0.0013	FAIL	p.R183C	KHM-M-385-23	11.5833	FAIL	NSCLC	LUAD	NA	.	.	.
EGFR	chr7	55241708	55241708	G	C	Missense_Mutation	SNP	0.005	PASS	p.G719A	KHM-M-385-23	49.1001	FAIL	NSCLC	LUAD	NA	.	.	.
EGFR	chr7	55242465	55242465	GGAATTAAGAGAAGCA	G	In_Frame_Del	DEL	0.002	FAIL	p.E746_A750del	KHM-M-385-23	25.5428	FAIL	NSCLC	LUAD	NA	.	.	.
EGFR	chr7	55259439	55259439	T	G	Missense_Mutation	SNP	0.0045	FAIL	p.L833V	KHM-M-385-23	41.1624	FAIL	NSCLC	LUAD	NA	.	.	.
TP53	chr17	7577534	7577534	C	A	Missense_Mutation	SNP	0.0013	FAIL	p.R249S	KHM-M-379-23	11.4792	FAIL	NSCLC	LUSC	Smoker	.	.	.
TP53	chr17	7577538	7577538	C	A	Missense_Mutation	SNP	0.3559	PASS	p.R248L	KHM-M-379-23	18946.5	PASS	NSCLC	LUSC	Smoker	.	.	.
ERBB2	chr17	37845047	37845047	G	<CNV>	Amplification	Fusion	.	PASS	.	KHM-M-379-23	100	PASS	NSCLC	LUSC	Smoker	.	.	5.08
HRAS	chr11	534288	534288	C	T	Missense_Mutation	SNP	0.0012	FAIL	p.G12D	KHM-M-363-23	21.2088	FAIL	NSCLC	LUSC	NA	.	.	.
KRAS	chr12	25380283	25380283	C	T	Missense_Mutation	SNP	0.0024	FAIL	p.A59T	KHM-M-363-23	24.657	FAIL	NSCLC	LUSC	NA	.	.	.
KRAS	chr12	25398284	25398284	C	A	Missense_Mutation	SNP	0.1663	PASS	p.G12V	KHM-M-325-23	3174.89	PASS	NSCLC	LUAD	Smoker	.	.	.
CHEK2	chr22	29083949	29083949	C	T	Missense_Mutation	SNP	0.0014	FAIL	p.R523H	KHM-M-325-23	540.828	PASS	NSCLC	LUAD	Smoker	.	.	.
EGFR	chr7	55242465	55242465	GGAATTAAGAGAAGCA	G	In_Frame_Del	DEL	0.0018	FAIL	p.E746_A750del	KHM-M-325-23	19.2709	FAIL	NSCLC	LUAD	Smoker	.	.	.
CDK4	chr12	58145430	58145430	C	T	Missense_Mutation	SNP	0.0011	FAIL	p.R24H	KHM-M-320-23	9.77197	FAIL	NSCLC	LUAD	Non-Smoker	.	.	.
EGFR	chr7	55242464	55242464	AGGAATTAAGAGAAGC	A	In_Frame_Del	DEL	0.0011	FAIL	p.E746_A750del	KHM-M-320-23	59.7525	PASS	NSCLC	LUAD	Non-Smoker	.	.	.
EGFR	chr7	55242465	55242465	GGAATTAAGAGAAGCA	G	In_Frame_Del	DEL	0.0025	FAIL	p.E746_A750del	KHM-M-320-23	59.7525	PASS	NSCLC	LUAD	Non-Smoker	.	.	.
EGFR	chr7	55259515	55259515	T	G	Missense_Mutation	SNP	0.002	FAIL	p.L858R	KHM-M-320-23	18.9401	FAIL	NSCLC	LUAD	Non-Smoker	.	.	.
TP53	chr17	7577539	7577539	G	A	Missense_Mutation	SNP	0.0068	PASS	p.R248W	KHM-M-333-23	54.8544	PASS	NSCLC	LUSC	Smoker	.	.	.
GNAS	chr20	57484421	57484421	G	A	Missense_Mutation	SNP	0.0111	PASS	p.R201H	KHM-M-333-23	25.268	FAIL	NSCLC	LUSC	Smoker	.	.	.
TP53	chr17	7578404	7578404	A	T	Missense_Mutation	SNP	0.0181	PASS	p.C176S	KHM-M-496-23	160.626	PASS	NSCLC	LUAD	Smoker	.	.	.
PTEN	chr10	89692908	89692908	C	T	Missense_Mutation	SNP	0.0007	FAIL	p.T131I	KHM-M-458-23	5.66851	FAIL	NSCLC	LUAD	Non-Smoker	.	.	.
EGFR	chr7	55242464	55242464	AGGAATTAAGAGAAGC	A	In_Frame_Del	DEL	0.0148	PASS	p.E746_A750del	KHM-M-458-23	340.502	PASS	NSCLC	LUAD	Non-Smoker	.	.	.
EGFR	chr7	55249026	55249026	G	A	Missense_Mutation	SNP	0.001	FAIL	p.C775Y	KHM-M-458-23	8.10148	FAIL	NSCLC	LUAD	Non-Smoker	.	.	.
KRAS	chr12	25398275	25398275	C	T	Missense_Mutation	SNP	0.0024	FAIL	p.G15D	KHM-M-495-23	19.2704	FAIL	NSCLC	LUAD	NA	.	.	.
AR	chrX	66788672	66788672	C	<CNV>	Amplification	Fusion	.	PASS	.	KHM-M-495-23	100	PASS	NSCLC	LUAD	NA	.	.	1.27
EGFR	chr7	55242464	55242464	AGGAATTAAGAGAAGC	A	In_Frame_Del	DEL	0.1735	PASS	p.E746_A750del	KHM-M-495-23	9609.79	PASS	NSCLC	LUAD	NA	.	.	.
EGFR	chr7	55242465	55242465	GGAATTAAGAGAAGCA	G	In_Frame_Del	DEL	0.0009	FAIL	p.E746_A750del	KHM-M-495-23	9609.79	PASS	NSCLC	LUAD	NA	.	.	.
BRAF	chr7	140453155	140453155	C	T	Missense_Mutation	SNP	0.0018	FAIL	p.D594N	KHM-M-495-23	15.9162	FAIL	NSCLC	LUAD	NA	.	.	.
IDH1	chr2	209106729	209106729	G	A	Missense_Mutation	SNP	0.001	FAIL	p.S280F	KHM-M-493-23	8.92686	FAIL	NA	NA	Smoker	.	.	.
PIK3CA	chr3	178916802	178916802	A	<CNV>	Amplification	Fusion	.	PASS	.	KHM-M-493-23	100	PASS	NA	NA	Smoker	.	.	1.53
PTEN	chr10	89692908	89692908	C	T	Missense_Mutation	SNP	0.0008	FAIL	p.T131I	KHM-M-487-23	6.23035	FAIL	NSCLC	LUAD	Non-Smoker	.	.	.
TP53	chr17	7578413	7578413	C	A	Missense_Mutation	SNP	0.6466	PASS	p.V173L	KHM-M-487-23	44664.7	PASS	NSCLC	LUAD	Non-Smoker	.	.	.
AR	chrX	66788672	66788672	C	<CNV>	Amplification	Fusion	.	PASS	.	KHM-M-487-23	100	PASS	NSCLC	LUAD	Non-Smoker	.	.	1.58
EGFR	chr7	55211070	55211070	C	<CNV>	Amplification	Fusion	.	PASS	.	KHM-M-487-23	100	PASS	NSCLC	LUAD	Non-Smoker	.	.	9.16
EGFR	chr7	55242464	55242464	AGGAATTAAGAGAAGC	A	In_Frame_Del	DEL	0.9033	PASS	p.E746_A750del	KHM-M-487-23	273341	PASS	NSCLC	LUAD	Non-Smoker	.	.	.
EGFR	chr7	55242464	55242464	AGGAATTAAGAGAAGC	A	In_Frame_Del	DEL	0.0134	PASS	p.E746_A750del	KHM-M-327-23	34.1171	FAIL	NSCLC	LUAD	Non-Smoker	.	.	.
EGFR	chr7	55242469	55242469	TTAAGAGAAGCAAC	CA	In_Frame_Del	DEL	0.009	PASS	p.L747_T751delinsQ	KHM-M-327-23	4.54555	FAIL	NSCLC	LUAD	Non-Smoker	.	.	.
CTNNB1	chr3	41266104	41266104	G	T	Missense_Mutation	SNP	0.0172	PASS	p.G34V	KHM-M-314-23	192.51	PASS	NSCLC	LUAD	Non-Smoker	.	.	.
EGFR	chr7	55242464	55242464	AGGAATTAAGAGAAGC	A	In_Frame_Del	DEL	0.1936	PASS	p.E746_A750del	KHM-M-314-23	2853.37	PASS	NSCLC	LUAD	Non-Smoker	.	.	.
EGFR	chr7	55242465	55242465	GGAATTAAGAGAAGCAA	AG	In_Frame_Del	DEL	0.0048	FAIL	p.E746_T751delinsA	KHM-M-314-23	4.38089	FAIL	NSCLC	LUAD	Non-Smoker	.	.	.
EGFR	chr7	55242465	55242465	GGAATTAAGAGAAGCA	G	In_Frame_Del	DEL	0.0038	FAIL	p.E746_A750del	KHM-M-314-23	2853.37	PASS	NSCLC	LUAD	Non-Smoker	.	.	.
EGFR	chr7	55242469	55242469	TTAAGAGAAGCAA	C	In_Frame_Del	DEL	0.017	PASS	p.L747_T751delinsP	KHM-M-314-23	6.24474	FAIL	NSCLC	LUAD	Non-Smoker	.	.	.
EGFR	chr7	55242469	55242469	TTAAGAGAAGCAAC	CA	In_Frame_Del	DEL	0.0154	PASS	p.L747_T751delinsQ	KHM-M-314-23	6.24474	FAIL	NSCLC	LUAD	Non-Smoker	.	.	.
LMNA	chr1	156100564	156100564	G	G[chr1:156844697[	Fusion	Fusion	.	PASS	.	KHM-M-309-23	.	PASS	NSCLC	LUAD	Non-Smoker	5	71	.
NTRK1	chr1	156844698	156844698	G	]chr1:156100564]G	Fusion	Fusion	.	PASS	.	KHM-M-309-23	.	PASS	NSCLC	LUAD	Non-Smoker	5	71	.
IDH1	chr2	209113112	209113112	C	T	Missense_Mutation	SNP	0.009	PASS	p.R132H	KHM-M-309-23	25.018	FAIL	NSCLC	LUAD	Non-Smoker	.	.	.
EGFR	chr7	55242465	55242465	GGAATTAAGAGAAGCA	G	In_Frame_Del	DEL	0.0101	PASS	p.E746_A750del	KHM-M-309-23	58.6983	PASS	NSCLC	LUAD	Non-Smoker	.	.	.
TP53	chr17	7577120	7577120	C	T	Missense_Mutation	SNP	0.0025	FAIL	p.R273H	KHM-M-308-23	28.5926	FAIL	NSCLC	LUAD	Non-Smoker	.	.	.
TP53	chr17	7577559	7577559	G	C	Missense_Mutation	SNP	0.0011	FAIL	p.S241C	KHM-M-308-23	14.0373	FAIL	NSCLC	LUAD	Non-Smoker	.	.	.
IDH1	chr2	209113112	209113112	C	T	Missense_Mutation	SNP	0.0021	FAIL	p.R132H	KHM-M-308-23	20.1208	FAIL	NSCLC	LUAD	Non-Smoker	.	.	.
EGFR	chr7	55221822	55221822	C	T	Missense_Mutation	SNP	0.0017	FAIL	p.A289V	KHM-M-308-23	14.89	FAIL	NSCLC	LUAD	Non-Smoker	.	.	.
EGFR	chr7	55242464	55242464	AGGAATTAAGAGAAGC	A	In_Frame_Del	DEL	0.0541	PASS	p.E746_A750del	KHM-M-308-23	3009.01	PASS	NSCLC	LUAD	Non-Smoker	.	.	.
EGFR	chr7	55242465	55242465	GGAATTAAGAGAAGCA	G	In_Frame_Del	DEL	0.0067	PASS	p.E746_A750del	KHM-M-308-23	3009.01	PASS	NSCLC	LUAD	Non-Smoker	.	.	.
EGFR	chr7	55242465	55242465	GGAATTAAGAGAAGCA	G	In_Frame_Del	DEL	0.0008	FAIL	p.E746_A750del	KHM-M-307-23	11.1051	FAIL	NSCLC	LUAD	Non-Smoker	.	.	.
MET	chr7	116411708	116411708	G	G[chr7:116414934[	Fusion	Fusion	.	PASS	.	KHM-M-307-23	.	PASS	NSCLC	LUAD	Non-Smoker	11	96	.
MET	chr7	116414935	116414935	A	]chr7:116411708]A	Fusion	Fusion	.	PASS	.	KHM-M-307-23	.	PASS	NSCLC	LUAD	Non-Smoker	11	96	.
IDH1	chr2	209113112	209113112	C	T	Missense_Mutation	SNP	0.0182	PASS	p.R132H	KHM-M-306-23	66.4674	PASS	NSCLC	LUAD	Smoker	.	.	.
EGFR	chr7	55242465	55242465	GGAATTAAGAGAAGCA	G	In_Frame_Del	DEL	0.0082	PASS	p.E746_A750del	KHM-M-306-23	66.4588	PASS	NSCLC	LUAD	Smoker	.	.	.
MET	chr7	116411923	116411923	C	T	Missense_Mutation	SNP	0.51	PASS	p.R988C	KHM-M-306-23	6165.77	PASS	NSCLC	LUAD	Smoker	.	.	.
KRAS	chr12	25380283	25380283	C	T	Missense_Mutation	SNP	0.0019	FAIL	p.A59T	KHM-M-292-23	16.3826	FAIL	NSCLC	LUAD	Smoker	.	.	.
PIK3CA	chr3	178927980	178927980	T	C	Missense_Mutation	SNP	0.0008	FAIL	p.C420R	KHM-M-292-23	4.99046	FAIL	NSCLC	LUAD	Smoker	.	.	.
TP53	chr17	7577118	7577118	C	A	Missense_Mutation	SNP	0.2246	PASS	p.V274F	KHM-M-284-23	1366.23	PASS	NSCLC	NA	Smoker	.	.	.
FGFR1	chr8	38272271	38272271	C	<CNV>	Amplification	Fusion	.	PASS	.	KHM-M-284-23	100	PASS	NSCLC	NA	Smoker	.	.	2.4
EGFR	chr7	55242465	55242465	GGAATTAAGAGAAGCA	G	In_Frame_Del	DEL	0.0043	FAIL	p.E746_A750del	KHM-M-282-23	44.0195	FAIL	NSCLC	LUAD	Non-Smoker	.	.	.
KRAS	chr12	25380283	25380283	C	T	Missense_Mutation	SNP	0.0023	FAIL	p.A59T	KHM-M-649-23	24.2839	FAIL	NSCLC	LUAD	NA	.	.	.
EGFR	chr7	55221822	55221822	C	T	Missense_Mutation	SNP	0.0021	FAIL	p.A289V	KHM-M-649-23	17.8032	FAIL	NSCLC	LUAD	NA	.	.	.
EML4	chr2	42552694	42552694	T	T]chr2:29446394]	Fusion	Fusion	.	PASS	.	KHM-M-311-23	.	PASS	NSCLC	LUAD	Non-Smoker	3	26	.
ALK	chr2	29446394	29446394	A	]chr2:42552694]A	Fusion	Fusion	.	PASS	.	KHM-M-311-23	.	PASS	NSCLC	LUAD	Non-Smoker	3	26	.
CDKN2A	chr9	21968174	21968174	T	<CNV>	Deletion	CNV	.	PASS	.	KHM-M-311-23	100	PASS	NSCLC	LUAD	Non-Smoker	.	.	0.54
TP53	chr17	7577568	7577568	C	A	Missense_Mutation	SNP	0.1371	PASS	p.C238F	KHM-M-318-23	4308.53	PASS	NSCLC	LUAD	Non-Smoker	.	.	.
ALK	chr2	29436902	29436902	G	A	Missense_Mutation	SNP	0.0011	FAIL	p.R1231W	KHM-M-318-23	9.72722	FAIL	NSCLC	LUAD	Non-Smoker	.	.	.
EGFR	chr7	55211070	55211070	C	<CNV>	Amplification	Fusion	.	PASS	.	KHM-M-318-23	100	PASS	NSCLC	LUAD	Non-Smoker	.	.	1.65
EGFR	chr7	55249007	55249007	G	A	Missense_Mutation	SNP	0.0017	FAIL	p.V769M	KHM-M-318-23	18.326	FAIL	NSCLC	LUAD	Non-Smoker	.	.	.
EGFR	chr7	55259515	55259515	T	G	Missense_Mutation	SNP	0.1075	PASS	p.L858R	KHM-M-318-23	4250.24	PASS	NSCLC	LUAD	Non-Smoker	.	.	.
GNAQ	chr9	80412493	80412493	C	T	Missense_Mutation	SNP	0.0012	FAIL	p.R183Q	KHM-M-318-23	11.2607	FAIL	NSCLC	LUAD	Non-Smoker	.	.	.
TP53	chr17	7578394	7578394	T	C	Missense_Mutation	SNP	0.0185	PASS	p.H179R	KHM-M-305-23	303.507	PASS	NSCLC	LUAD	NA	.	.	.
EGFR	chr7	55242467	55242467	AATTAAGAGAAGCAACATC	T	In_Frame_Del	DEL	0.0019	FAIL	p.E746_S752delinsV	KHM-M-279-23	16.2682	FAIL	NSCLC	LUAD	Smoker	.	.	.
KRAS	chr12	25380283	25380283	C	T	Missense_Mutation	SNP	0.0021	FAIL	p.A59T	KHM-M-277-23	20.181	FAIL	NSCLC	LUAD	Non-Smoker	.	.	.
EGFR	chr7	55211070	55211070	C	<CNV>	Amplification	Fusion	.	PASS	.	KHM-M-277-23	100	PASS	NSCLC	LUAD	Non-Smoker	.	.	1.91
EGFR	chr7	55242464	55242464	AGGAATTAAGAGAAGC	A	In_Frame_Del	DEL	0.613	PASS	p.E746_A750del	KHM-M-277-23	105633	PASS	NSCLC	LUAD	Non-Smoker	.	.	.
KRAS	chr12	25380283	25380283	C	T	Missense_Mutation	SNP	0.0034	FAIL	p.A59T	KHM-M-276-23	27.6246	FAIL	NSCLC	LUAD	Non-Smoker	.	.	.
ALK	chr2	29430136	29430136	G	A	Missense_Mutation	SNP	0.0011	FAIL	p.A1280V	KHM-M-276-23	20.0603	FAIL	NSCLC	LUAD	Non-Smoker	.	.	.
EGFR	chr7	55241708	55241708	G	C	Missense_Mutation	SNP	0.3286	PASS	p.G719A	KHM-M-276-23	15468.3	PASS	NSCLC	LUAD	Non-Smoker	.	.	.
EGFR	chr7	55249005	55249005	G	T	Missense_Mutation	SNP	0.2348	PASS	p.S768I	KHM-M-276-23	19251	PASS	NSCLC	LUAD	Non-Smoker	.	.	.
KRAS	chr12	25380283	25380283	C	T	Missense_Mutation	SNP	0.0063	PASS	p.A59T	KHM-M-271-23	34.0539	FAIL	NSCLC	LUAD	Smoker	.	.	.
TP53	chr17	7578190	7578190	T	G	Missense_Mutation	SNP	0.3828	PASS	p.Y220S	KHM-M-271-23	4441.45	PASS	NSCLC	LUAD	Smoker	.	.	.
TP53	chr17	7577534	7577534	C	A	Missense_Mutation	SNP	0.0033	FAIL	p.R249S	KHM-M-299-23	39.0811	FAIL	NSCLC	LUAD	NA	.	.	.
EGFR	chr7	55242465	55242465	GGAATTAAGAGAAGCA	G	In_Frame_Del	DEL	0.0064	PASS	p.E746_A750del	KHM-M-299-23	107.051	PASS	NSCLC	LUAD	NA	.	.	.
NRAS	chr1	115258747	115258747	C	A	Missense_Mutation	SNP	0.0929	PASS	p.G12V	KHM-M-259-23	4981.93	PASS	NSCLC	NA	NA	.	.	.
CDK4	chr12	58145430	58145430	C	T	Missense_Mutation	SNP	0.0012	FAIL	p.R24H	KHM-M-259-23	10.443	FAIL	NSCLC	NA	NA	.	.	.
TP53	chr17	7578212	7578212	G	A	Nonsense_Mutation	SNP	0.0012	FAIL	p.R213*	KHM-M-259-23	21.1347	FAIL	NSCLC	NA	NA	.	.	.
PDGFRA	chr4	55152126	55152126	G	A	Missense_Mutation	SNP	0.0011	FAIL	p.G853D	KHM-M-259-23	9.73375	FAIL	NSCLC	NA	NA	.	.	.
BRAF	chr7	140453148	140453148	C	T	Missense_Mutation	SNP	0.0012	FAIL	p.G596D	KHM-M-259-23	11.4976	FAIL	NSCLC	NA	NA	.	.	.
EGFR	chr7	55249026	55249026	G	A	Missense_Mutation	SNP	0.0008	FAIL	p.C775Y	KHM-M-236-23	6.0683	FAIL	NSCLC	LUSC	Smoker	.	.	.
EGFR	chr7	55242469	55242469	TTAAGAGAAG	C	In_Frame_Del	DEL	0.1023	PASS	p.L747_A750delinsP	KHM-M-328-23	5400.7	PASS	NSCLC	LUAD	Non-Smoker	.	.	.
EGFR	chr7	55242478	55242478	G	C	Missense_Mutation	SNP	0.1022	PASS	p.A750P	KHM-M-328-23	5378.05	PASS	NSCLC	LUAD	Non-Smoker	.	.	.
CTNNB1	chr3	41266104	41266104	G	A	Missense_Mutation	SNP	0.0033	FAIL	p.G34E	KHM-M-321-23	53.4817	PASS	NSCLC	LUAD	NA	.	.	.
EGFR	chr7	55249007	55249007	G	A	Missense_Mutation	SNP	0.0014	FAIL	p.V769M	KHM-M-321-23	13.6124	FAIL	NSCLC	LUAD	NA	.	.	.
EGFR	chr7	55259515	55259515	T	G	Missense_Mutation	SNP	0.021	PASS	p.L858R	KHM-M-321-23	268.387	PASS	NSCLC	LUAD	NA	.	.	.
KRAS	chr12	25398284	25398284	C	G	Missense_Mutation	SNP	0.2409	PASS	p.G12A	KHM-M-806-23	11741.5	PASS	NSCLC	LUAD	Smoker	.	.	.
IDH2	chr15	90631934	90631934	C	T	Missense_Mutation	SNP	0.1014	PASS	p.R140Q	KHM-M-806-23	2304	PASS	NSCLC	LUAD	Smoker	.	.	.
TP53	chr17	7578461	7578461	C	A	Missense_Mutation	SNP	0.0433	PASS	p.V157F	KHM-M-806-23	836.548	PASS	NSCLC	LUAD	Smoker	.	.	.
PTEN	chr10	89692893	89692893	C	T	Missense_Mutation	SNP	0.0024	FAIL	p.A126V	KHM-M-808-23	35.8671	FAIL	NSCLC	LUSC	Smoker	.	.	.
PTEN	chr10	89692905	89692905	G	A	Missense_Mutation	SNP	0.0011	FAIL	p.R130Q	KHM-M-808-23	9.92924	FAIL	NSCLC	LUSC	Smoker	.	.	.
MTOR	chr1	11187094	11187094	G	T	Missense_Mutation	SNP	0.0011	FAIL	p.F2108L	KHM-M-814-23	9.66938	FAIL	NSCLC	LUSC	Smoker	.	.	.
PTEN	chr10	89692904	89692904	C	T	Nonsense_Mutation	SNP	0.0008	FAIL	p.R130*	KHM-M-814-23	6.80363	FAIL	NSCLC	LUSC	Smoker	.	.	.
PTEN	chr10	89692908	89692908	C	T	Missense_Mutation	SNP	0.0009	FAIL	p.T131I	KHM-M-814-23	9.04818	FAIL	NSCLC	LUSC	Smoker	.	.	.
KRAS	chr12	25380283	25380283	C	T	Missense_Mutation	SNP	0.0011	FAIL	p.A59T	KHM-M-814-23	19.1365	FAIL	NSCLC	LUSC	Smoker	.	.	.
MAP2K1	chr15	66729175	66729175	G	T	Missense_Mutation	SNP	0.0013	FAIL	p.G128V	KHM-M-814-23	28.5491	FAIL	NSCLC	LUSC	Smoker	.	.	.
TP53	chr17	7578406	7578406	C	A	Missense_Mutation	SNP	0.0018	FAIL	p.R175L	KHM-M-814-23	23.458	FAIL	NSCLC	LUSC	Smoker	.	.	.
TP53	chr17	7578461	7578461	C	A	Missense_Mutation	SNP	0.0436	PASS	p.V157F	KHM-M-814-23	872.049	PASS	NSCLC	LUSC	Smoker	.	.	.
ERBB2	chr17	37868208	37868208	C	T	Missense_Mutation	SNP	0.0012	FAIL	p.S310F	KHM-M-814-23	15.9932	FAIL	NSCLC	LUSC	Smoker	.	.	.
PIK3CA	chr3	178936082	178936082	G	A	Missense_Mutation	SNP	0.007	PASS	p.E542K	KHM-M-814-23	85.6532	PASS	NSCLC	LUSC	Smoker	.	.	.
PIK3CA	chr3	178936091	178936091	G	A	Missense_Mutation	SNP	0.0019	FAIL	p.E545K	KHM-M-814-23	16.3525	FAIL	NSCLC	LUSC	Smoker	.	.	.
PTEN	chr10	89692904	89692904	C	T	Nonsense_Mutation	SNP	0.0011	FAIL	p.R130*	KHM-M-818-23	27.9561	FAIL	SCLC	NA	Smoker	.	.	.
TP53	chr17	7577535	7577535	C	A	Missense_Mutation	SNP	0.0036	FAIL	p.R249M	KHM-M-818-23	24.0978	FAIL	SCLC	NA	Smoker	.	.	.
MTOR	chr1	11188164	11188164	G	A	Missense_Mutation	SNP	0.0019	FAIL	p.T1977I	KHM-M-836-23	16.4142	FAIL	NSCLC	LUAD	Smoker	.	.	.
PTEN	chr10	89692893	89692893	C	T	Missense_Mutation	SNP	0.0008	FAIL	p.A126V	KHM-M-836-23	6.82679	FAIL	NSCLC	LUAD	Smoker	.	.	.
PTEN	chr10	89692904	89692904	C	T	Nonsense_Mutation	SNP	0.0011	FAIL	p.R130*	KHM-M-836-23	14.6574	FAIL	NSCLC	LUAD	Smoker	.	.	.
ERBB3	chr12	56478817	56478817	G	A	Missense_Mutation	SNP	0.0014	FAIL	p.M91I	KHM-M-836-23	12.4884	FAIL	NSCLC	LUAD	Smoker	.	.	.
TP53	chr17	7577099	7577099	C	A	Missense_Mutation	SNP	0.0581	PASS	p.R280I	KHM-M-836-23	780.153	PASS	NSCLC	LUAD	Smoker	.	.	.
TP53	chr17	7577556	7577556	C	A	Missense_Mutation	SNP	0.002	FAIL	p.C242F	KHM-M-836-23	16.7897	FAIL	NSCLC	LUAD	Smoker	.	.	.
CTNNB1	chr3	41266097	41266097	G	T	Missense_Mutation	SNP	0.0009	FAIL	p.D32Y	KHM-M-836-23	7.99426	FAIL	NSCLC	LUAD	Smoker	.	.	.
EGFR	chr7	55211070	55211070	C	<CNV>	Amplification	Fusion	.	PASS	.	KHM-M-836-23	100	PASS	NSCLC	LUAD	Smoker	.	.	1.47
EGFR	chr7	55242464	55242464	AGGAATTAAGAGAAGC	A	In_Frame_Del	DEL	0.3593	PASS	p.E746_A750del	KHM-M-836-23	18929.3	PASS	NSCLC	LUAD	Smoker	.	.	.
EGFR	chr7	55242469	55242469	TTAAGAGAAGCAA	C	In_Frame_Del	DEL	0.0052	PASS	p.L747_T751delinsP	KHM-M-836-23	9.78775	FAIL	NSCLC	LUAD	Smoker	.	.	.
EGFR	chr7	55242469	55242469	TTAAGAGAAGCAAC	CA	In_Frame_Del	DEL	0.0301	PASS	p.L747_T751delinsQ	KHM-M-836-23	9.78775	FAIL	NSCLC	LUAD	Smoker	.	.	.
PTEN	chr10	89692893	89692893	C	T	Missense_Mutation	SNP	0.001	FAIL	p.A126V	KHM-M-839-23	18.1588	FAIL	NSCLC	LUAD	Smoker	.	.	.
PTEN	chr10	89692904	89692904	C	T	Nonsense_Mutation	SNP	0.001	FAIL	p.R130*	KHM-M-839-23	9.51704	FAIL	NSCLC	LUAD	Smoker	.	.	.
KRAS	chr12	25398284	25398284	C	A	Missense_Mutation	SNP	0.0321	PASS	p.G12V	KHM-M-839-23	237.334	PASS	NSCLC	LUAD	Smoker	.	.	.
PTEN	chr10	89692893	89692893	C	G	Missense_Mutation	SNP	0.0008	FAIL	p.A126G	KHM-M-1857-23	36.4209	FAIL	NA	NA	NA	.	.	.
PTEN	chr10	89692893	89692893	C	T	Missense_Mutation	SNP	0.0009	FAIL	p.A126V	KHM-M-1857-23	36.4209	FAIL	NA	NA	NA	.	.	.
PTEN	chr10	89692905	89692905	G	T	Missense_Mutation	SNP	0.0007	FAIL	p.R130L	KHM-M-1857-23	8.93352	FAIL	NA	NA	NA	.	.	.
MAP2K1	chr15	66729175	66729175	G	A	Missense_Mutation	SNP	0.0022	FAIL	p.G128D	KHM-M-1857-23	27.3476	FAIL	NA	NA	NA	.	.	.
EGFR	chr7	55242465	55242465	GGAATTAAGAGAAGCA	G	In_Frame_Del	DEL	0.0237	PASS	p.E746_A750del	KHM-M-1857-23	205.506	PASS	NA	NA	NA	.	.	.
KRAS	chr12	25380283	25380283	C	T	Missense_Mutation	SNP	0.0017	FAIL	p.A59T	KHM-M-1858-23	16.617	FAIL	NSCLC	LUAD	NA	.	.	.
MAP2K1	chr15	66729163	66729163	C	T	Missense_Mutation	SNP	0.0012	FAIL	p.P124L	KHM-M-1858-23	12.7425	FAIL	NSCLC	LUAD	NA	.	.	.
TP53	chr17	7577121	7577121	G	A	Missense_Mutation	SNP	0.0018	FAIL	p.R273C	KHM-M-1858-23	15.7473	FAIL	NSCLC	LUAD	NA	.	.	.
GNAS	chr20	57484420	57484420	C	T	Missense_Mutation	SNP	0.0013	FAIL	p.R201C	KHM-M-1858-23	17.3714	FAIL	NSCLC	LUAD	NA	.	.	.
EGFR	chr7	55249026	55249026	G	A	Missense_Mutation	SNP	0.0011	FAIL	p.C775Y	KHM-M-1858-23	10.3933	FAIL	NSCLC	LUAD	NA	.	.	.
PTEN	chr10	89692893	89692893	C	T	Missense_Mutation	SNP	0.0011	FAIL	p.A126V	KHM-M-1852-23	15.2761	FAIL	NSCLC	LUAD	NA	.	.	.
TP53	chr17	7577538	7577538	C	A	Missense_Mutation	SNP	0.0248	PASS	p.R248L	KHM-M-1852-23	221.026	PASS	NSCLC	LUAD	NA	.	.	.
EGFR	chr7	55242467	55242467	AATTAAGAGAAGCAACATC	T	In_Frame_Del	DEL	0.0718	PASS	p.E746_S752delinsV	KHM-M-1852-23	930.878	PASS	NSCLC	LUAD	NA	.	.	.
TP53	chr17	7578406	7578406	C	T	Missense_Mutation	SNP	0.003	FAIL	p.R175H	KHM-M-1851-23	25.3455	FAIL	NSCLC	LUAD	Non-Smoker	.	.	.
PTEN	chr10	89692892	89692892	G	T	Missense_Mutation	SNP	0.0016	FAIL	p.A126S	KHM-M-1881-23	15.9657	FAIL	NSCLC	LUAD	NA	.	.	.
EGFR	chr7	55242465	55242465	GGAATTAAGAGAAGCA	G	In_Frame_Del	DEL	0.074	PASS	p.E746_A750del	KHM-M-1881-23	367.255	PASS	NSCLC	LUAD	NA	.	.	.
EGFR	chr7	55242469	55242469	TTAAGAGAAGCAA	C	In_Frame_Del	DEL	0.0173	PASS	p.L747_T751delinsP	KHM-M-1881-23	22.4633	FAIL	NSCLC	LUAD	NA	.	.	.
EGFR	chr7	55242469	55242469	TTAAGAGAAGCAAC	CA	In_Frame_Del	DEL	0.0058	PASS	p.L747_T751delinsQ	KHM-M-1881-23	22.4633	FAIL	NSCLC	LUAD	NA	.	.	.
NRAS	chr1	115258747	115258747	CC	CT	Missense_Mutation	SNP	0.0007	FAIL	p.G12S	KHM-M-1816-23	4.87868	FAIL	NSCLC	LUAD	Smoker	.	.	.
KRAS	chr12	25380283	25380283	C	T	Missense_Mutation	SNP	0.0025	FAIL	p.A59T	KHM-M-1816-23	28.8725	FAIL	NSCLC	LUAD	Smoker	.	.	.
KRAS	chr12	25398283	25398283	AC	AT	Missense_Mutation	SNP	0.0646	PASS	p.G12D	KHM-M-1816-23	2139	PASS	NSCLC	LUAD	Smoker	.	.	.
FLT3	chr13	28592642	28592642	C	A	Missense_Mutation	SNP	0.0007	FAIL	p.D835Y	KHM-M-1816-23	5.01658	FAIL	NSCLC	LUAD	Smoker	.	.	.
NTRK3	chr15	88476265	88476265	C	T	Missense_Mutation	SNP	0.0014	FAIL	p.G623R	KHM-M-1816-23	24.0034	FAIL	NSCLC	LUAD	Smoker	.	.	.
TP53	chr17	7577539	7577539	G	A	Missense_Mutation	SNP	0.0011	FAIL	p.R248W	KHM-M-1816-23	10.2695	FAIL	NSCLC	LUAD	Smoker	.	.	.
TP53	chr17	7578406	7578406	C	T	Missense_Mutation	SNP	0.0735	PASS	p.R175H	KHM-M-1816-23	5533.33	PASS	NSCLC	LUAD	Smoker	.	.	.
TP53	chr17	7578475	7578475	G	T	Missense_Mutation	SNP	0.0012	FAIL	p.P152Q	KHM-M-1816-23	16.568	FAIL	NSCLC	LUAD	Smoker	.	.	.
PIK3CA	chr3	178936091	178936091	G	A	Missense_Mutation	SNP	0.0012	FAIL	p.E545K	KHM-M-1816-23	6.65625	FAIL	NSCLC	LUAD	Smoker	.	.	.
PDGFRA	chr4	55152126	55152126	G	A	Missense_Mutation	SNP	0.001	FAIL	p.G853D	KHM-M-1816-23	9.09181	FAIL	NSCLC	LUAD	Smoker	.	.	.
MAP2K1	chr15	66729162	66729162	C	T	Missense_Mutation	SNP	0.0012	FAIL	p.P124S	KHM-M-1884-23	10.3804	FAIL	NSCLC	LUAD	NA	.	.	.
TP53	chr17	7578406	7578406	C	T	Missense_Mutation	SNP	0.0016	FAIL	p.R175H	KHM-M-1884-23	14.4823	FAIL	NSCLC	LUAD	NA	.	.	.
ERBB2	chr17	37845047	37845047	G	<CNV>	Amplification	Fusion	.	PASS	.	KHM-M-1884-23	100	PASS	NSCLC	LUAD	NA	.	.	1.68
GNA11	chr19	3118941	3118941	C	A	Missense_Mutation	SNP	0.002	FAIL	p.Q209K	KHM-M-1884-23	18.8265	FAIL	NSCLC	LUAD	NA	.	.	.
AR	chrX	66937372	66937372	G	T	Missense_Mutation	SNP	0.0014	FAIL	p.W742C	KHM-M-1884-23	12.7963	FAIL	NSCLC	LUAD	NA	.	.	.
CTNNB1	chr3	41266113	41266113	C	T	Missense_Mutation	SNP	0.0013	FAIL	p.S37F	KHM-M-1884-23	11.5036	FAIL	NSCLC	LUAD	NA	.	.	.
EGFR	chr7	55259515	55259515	T	G	Missense_Mutation	SNP	0.0046	FAIL	p.L858R	KHM-M-1884-23	52.0655	PASS	NSCLC	LUAD	NA	.	.	.
BRAF	chr7	140481403	140481403	C	T	Missense_Mutation	SNP	0.0018	FAIL	p.G469R	KHM-M-1884-23	15.9426	FAIL	NSCLC	LUAD	NA	.	.	.
PTEN	chr10	89692905	89692905	G	A	Missense_Mutation	SNP	0.0007	FAIL	p.R130Q	KHM-M-1841-23	38.4267	FAIL	NSCLC	LUAD	Smoker	.	.	.
PTEN	chr10	89692905	89692905	G	T	Missense_Mutation	SNP	0.0017	FAIL	p.R130L	KHM-M-1841-23	38.4267	FAIL	NSCLC	LUAD	Smoker	.	.	.
ERBB2	chr17	37881064	37881064	C	T	Missense_Mutation	SNP	0.0013	FAIL	p.T798I	KHM-M-1841-23	11.6072	FAIL	NSCLC	LUAD	Smoker	.	.	.
CTNNB1	chr3	41266104	41266104	G	A	Missense_Mutation	SNP	0.0018	FAIL	p.G34E	KHM-M-1841-23	21.7996	FAIL	NSCLC	LUAD	Smoker	.	.	.
CTNNB1	chr3	41266133	41266133	CCTT	C	In_Frame_Del	DEL	0.0065	PASS	p.S45del	KHM-M-1841-23	90.5086	PASS	NSCLC	LUAD	Smoker	.	.	.
EGFR	chr7	55242469	55242469	TTAAGAGAAG	C	In_Frame_Del	DEL	0.0128	PASS	p.L747_A750delinsP	KHM-M-1841-23	182.316	PASS	NSCLC	LUAD	Smoker	.	.	.
EGFR	chr7	55242478	55242478	G	C	Missense_Mutation	SNP	0.0129	PASS	p.A750P	KHM-M-1841-23	182.334	PASS	NSCLC	LUAD	Smoker	.	.	.
EGFR	chr7	55242469	55242469	TTAAGAGAAGCAA	C	In_Frame_Del	DEL	0.001	FAIL	p.L747_T751delinsP	KHM-M-1950-23	8.49024	FAIL	NSCLC	LUAD	NA	.	.	.
BRAF	chr7	140453155	140453155	C	T	Missense_Mutation	SNP	0.0013	FAIL	p.D594N	KHM-M-2034-23	10.5464	FAIL	NSCLC	LUAD	NA	.	.	.
TP53	chr17	7577548	7577548	C	T	Missense_Mutation	SNP	0.0012	FAIL	p.G245S	KHM-M-2045-23	10.7336	FAIL	NSCLC	LUAD	NA	.	.	.
BRAF	chr7	140453179	140453179	C	T	Missense_Mutation	SNP	0.001	FAIL	p.E586K	KHM-M-2045-23	8.41628	FAIL	NSCLC	LUAD	NA	.	.	.
EGFR	chr7	55259515	55259515	T	G	Missense_Mutation	SNP	0.0859	PASS	p.L858R	KHM-M-2032-23	119.037	PASS	NA	NA	NA	.	.	.
AR	chrX	66937337	66937337	G	A	Missense_Mutation	SNP	0.002	FAIL	p.V731M	KHM-M-2044-23	16.9797	FAIL	NSCLC	LUAD	Non-Smoker	.	.	.
EGFR	chr7	55242464	55242464	AGGAATTAAGAGAAGC	A	In_Frame_Del	DEL	0.0033	FAIL	p.E746_A750del	KHM-M-2044-23	47.6032	FAIL	NSCLC	LUAD	Non-Smoker	.	.	.
TP53	chr17	7578275	7578275	G	A	Nonsense_Mutation	SNP	0.0251	PASS	p.Q192*	KHM-M-2049-23	650.869	PASS	NSCLC	LUAD	Non-Smoker	.	.	.
PIK3CA	chr3	178952085	178952085	A	G	Missense_Mutation	SNP	0.029	PASS	p.H1047R	KHM-M-2049-23	305.629	PASS	NSCLC	LUAD	Non-Smoker	.	.	.
EGFR	chr7	55249071	55249071	C	T	Missense_Mutation	SNP	0.0084	PASS	p.T790M	KHM-M-2049-23	141.004	PASS	NSCLC	LUAD	Non-Smoker	.	.	.
EGFR	chr7	55259515	55259515	T	G	Missense_Mutation	SNP	0.0548	PASS	p.L858R	KHM-M-2049-23	861.156	PASS	NSCLC	LUAD	Non-Smoker	.	.	.
PTEN	chr10	89692893	89692893	C	T	Missense_Mutation	SNP	0.0007	FAIL	p.A126V	KHM-M-2147-23	8.18637	FAIL	NSCLC	LUAD	NA	.	.	.
PTEN	chr10	89692908	89692908	C	T	Missense_Mutation	SNP	0.0007	FAIL	p.T131I	KHM-M-2147-23	5.18836	FAIL	NSCLC	LUAD	NA	.	.	.
EGFR	chr7	55242464	55242464	AGGAATTAAGAGAAGC	A	In_Frame_Del	DEL	0.0903	PASS	p.E746_A750del	KHM-M-2152-23	1269.04	PASS	NSCLC	LUAD	NA	.	.	.
EGFR	chr7	55242469	55242469	TTAAGAGAAGCAA	C	In_Frame_Del	DEL	0.0062	PASS	p.L747_T751delinsP	KHM-M-2152-23	4.03199	FAIL	NSCLC	LUAD	NA	.	.	.
FGFR2	chr10	123247549	123247549	C	T	Missense_Mutation	SNP	0.0008	FAIL	p.A648T	KHM-M-2140-23	6.16171	FAIL	NSCLC	LUAD	Smoker	.	.	.
KRAS	chr12	25380283	25380283	C	T	Missense_Mutation	SNP	0.0013	FAIL	p.A59T	KHM-M-2140-23	11.3412	FAIL	NSCLC	LUAD	Smoker	.	.	.
BRAF	chr7	140453137	140453137	C	T	Missense_Mutation	SNP	0.0007	FAIL	p.V600M	KHM-M-2140-23	4.80011	FAIL	NSCLC	LUAD	Smoker	.	.	.
PTEN	chr10	89692904	89692904	C	T	Nonsense_Mutation	SNP	0.0007	FAIL	p.R130*	KHM-M-2164-23	4.56743	FAIL	NSCLC	LUAD	NA	.	.	.
PTEN	chr10	89692908	89692908	C	T	Missense_Mutation	SNP	0.0011	FAIL	p.T131I	KHM-M-2164-23	12.5075	FAIL	NSCLC	LUAD	NA	.	.	.
KRAS	chr12	25380283	25380283	C	T	Missense_Mutation	SNP	0.0016	FAIL	p.A59T	KHM-M-2164-23	19.992	FAIL	NSCLC	LUAD	NA	.	.	.
TP53	chr17	7577099	7577099	C	T	Missense_Mutation	SNP	0.0271	PASS	p.R280K	KHM-M-2164-23	265.904	PASS	NSCLC	LUAD	NA	.	.	.
PIK3CA	chr3	178952074	178952074	G	A	Missense_Mutation	SNP	0.0033	FAIL	p.M1043I	KHM-M-2164-23	23.2468	FAIL	NSCLC	LUAD	NA	.	.	.
EGFR	chr7	55241678	55241678	A	C	Missense_Mutation	SNP	0.0641	PASS	p.E709A	KHM-M-2164-23	833.615	PASS	NSCLC	LUAD	NA	.	.	.
EGFR	chr7	55241707	55241707	G	A	Missense_Mutation	SNP	0.0641	PASS	p.G719S	KHM-M-2164-23	833.599	PASS	NSCLC	LUAD	NA	.	.	.
PTEN	chr10	89692893	89692893	C	T	Missense_Mutation	SNP	0.001	FAIL	p.A126V	KHM-M-2178-23	8.67627	FAIL	NSCLC	LUAD	Non-Smoker	.	.	.
EGFR	chr7	55259515	55259515	T	G	Missense_Mutation	SNP	0.0678	PASS	p.L858R	KHM-M-2178-23	1085.09	PASS	NSCLC	LUAD	Non-Smoker	.	.	.
TP53	chr17	7578208	7578208	T	C	Missense_Mutation	SNP	0.0113	PASS	p.H214R	KHM-M-0055-24	89.6685	PASS	NSCLC	LUAD	Non-Smoker	.	.	.
ERBB2	chr17	37880219	37880219	TT	CC	Missense_Mutation	SNP	0.0183	PASS	p.L755P	KHM-M-0055-24	160.135	PASS	NSCLC	LUAD	Non-Smoker	.	.	.
PTEN	chr10	89692893	89692893	C	T	Missense_Mutation	SNP	0.001	FAIL	p.A126V	KHM-M-0073-24	11.6316	FAIL	NSCLC	LUAD	NA	.	.	.
CTNNB1	chr3	41266104	41266104	G	A	Missense_Mutation	SNP	0.0007	FAIL	p.G34E	KHM-M-0073-24	25.1402	FAIL	NSCLC	LUAD	NA	.	.	.
TP53	chr17	7578211	7578211	C	A	Missense_Mutation	SNP	0.0033	FAIL	p.R213L	KHM-M-0098-24	23.3431	FAIL	NSCLC	LUAD	Non-Smoker	.	.	.
CHEK2	chr22	29083949	29083949	C	T	Missense_Mutation	SNP	0.001	FAIL	p.R523H	KHM-M-0338-24	9.07114	FAIL	NSCLC	LUAD	NA	.	.	.
BRAF	chr7	140453143	140453143	C	T	Missense_Mutation	SNP	0.0012	FAIL	p.A598T	KHM-M-0338-24	10.0752	FAIL	NSCLC	LUAD	NA	.	.	.
PTEN	chr10	89692893	89692893	C	T	Missense_Mutation	SNP	0.0008	FAIL	p.A126V	KHM-M-0360-24	6.71472	FAIL	NSCLC	LUSC	NA	.	.	.
PTEN	chr10	89692908	89692908	C	T	Missense_Mutation	SNP	0.0009	FAIL	p.T131I	KHM-M-0360-24	9.04818	FAIL	NSCLC	LUSC	NA	.	.	.
CTNNB1	chr3	41266104	41266104	G	A	Missense_Mutation	SNP	0.001	FAIL	p.G34E	KHM-M-0360-24	17.2925	FAIL	NSCLC	LUSC	NA	.	.	.
CTNNB1	chr3	41266134	41266134	C	T	Missense_Mutation	SNP	0.0007	FAIL	p.P44L	KHM-M-0360-24	5.19355	FAIL	NSCLC	LUSC	NA	.	.	.

## Sheet: Supplementary Table S3
Supplementary Table S3: Performance of ctDNA based profiling assay
Genes	Concordance TP_PP	Concordance TN_PP	Concordance TP_PN	Concordance TN_PN	Concordance	Sensitivity	Specificity	PPV	NPV
ALK	0	0	2	322	0.987654	0	1	0	0.993827
AR	0	0	1	161	0.993827	0	1	0	0.993827
BRAF	1	0	5	804	0.969136	0.166667	1	0.166667	0.99382
CTNNB1	1	0	12	797	0.925926	0.0769231	1	0.0769231	0.985167
EGFR	38	0	37	3165	0.771605	0.506667	1	0.506667	0.988445
ERBB2	3	0	0	483	1	1	1	1	1
FGFR2	0	0	1	161	0.993827	0	1	0	0.993827
FGFR3	1	0	1	322	0.993827	0.5	1	0.5	0.996904
GNAQ	0	0	3	159	0.981481	0	1	0	0.981481
HRAS	0	0	1	161	0.993827	0	1	0	0.993827
IDH1	0	1	1	322	0.987654	0	0.996904	0	0.996904
KIT	0	0	1	161	0.993827	0	1	0	0.993827
KRAS	8	0	5	959	0.969136	0.615385	1	0.615385	0.994813
MET	1	0	1	322	0.993827	0.5	1	0.5	0.996904
NRAS	1	0	1	322	0.993827	0.5	1	0.5	0.996904
PIK3CA	4	0	4	802	0.975309	0.5	1	0.5	0.995037
PTEN	1	0	2	483	0.987654	0.333333	1	0.333333	0.995876
RET	1	0	1	322	0.993827	0.5	1	0.5	0.996904
TP53	40	0	34	8188	0.790123	0.540541	1	0.540541	0.995865

## Sheet: Supplementary Table S4
Supplementary Table S4: Controls used in validation
Sample	Company	Catalogue #	Description
Coriell NA12878	Coriell	NA12878	Characterized HapMap cell line
Coriell NA19240	Coriell	NA19240	Characterized HapMap cell line
AcroMetrix™ Multi-Analyte ctDNA Plasma Control 1%AF 7 copies (A)	Thermo Fisher Scientific	957563	11 gene SNV/INDEL Control, 2 gene CNV control
AcroMetrix™ Multi-Analyte ctDNA Plasma Control 0.5% 4.5 copies (B)	Thermo Fisher Scientific	957564	11 gene SNV/INDEL Control, 2 gene CNV control
AcroMetrix™ Multi-Analyte ctDNA Plasma Control 0.25% 3 copies (C)	Thermo Fisher Scientific	957565	11 gene SNV/INDEL Control, 2 gene CNV control
AcroMetrix™ Multi-Analyte ctDNA Plasma Control WT (E)	Thermo Fisher Scientific	957567	Specificity Control
Seracare complete ctDNA mix ladder	Seracare	0710-528-532	16 SNV/INDEL , 2 gene CNV control

## Sheet: Supplementary Table S5
Supplementary Table S5: Clinical samples used in validation
Sample ID	Sex	Age	Patient diagnosis	Concentration (ng/ul)	Total concentration used for OPA run (ng)
cf DNA -22	F	56	Lung cancer	0.709	14.18
cf DNA -23	F	NA	Lung cancer	0.694	13.88
cfTNA 107	NA	NA	Lung cancer	2.04	26.6
cfTNA 110	M	46	Lung cancer	0.331	6.62
cfTNA_105	F	76	Lung cancer	26.2	26.6
cfTNA_85	F	50	Breast cancer	0.798	15.96
cfTNA_86	M	-	Hepatocellular carcinoma	4.98	26.6
cfTNA_87	M	62	Lung cancer	2.06	26.6
cfTNA_88	F	-	NSCLC	0.946	18.92
cfTNA108	F	66	Lung cancer	0.826	16.52
cfTNA109	F	43	Lung cancer	1.01	20.2
cfTNA112	M	69	Lung cancer	9.76	26.6
cfTNA124	F	NA	Lung cancer	0.863	17.26
cfTNA125	M	53	Lung cancer	1.24	24.8
KHM-M-53-23	M	66	Lung cancer	1.8	36
KHM-M-58-23	M	36	Lung Cancer	2.02	26.6
KHM-M-82-23	M	65	Lung cancer	1.02	20.4
KHM-M-83-23	M	45	Oesophagus	1.45	29
KHM-M-84-23	F	42	Lung cancer	1.47	29.4
KHM-M-95-23	M	64	Lung cancer	0.944	18.88
KHM-M-108-23	F	65	Lung cancer	2.64	26.6
KHM-M-109-23	M	49	Lung cancer	4.2	26.6
KHM-M-126-23	M	78	Lung cancer	0.604	12.08
KHM-M-130-23	M	72	Lung cancer	1.5	30
KHM-M-137-23	F	57	Lung cancer	0.884	17.68
KHM-M-140-23	M	68	Lung cancer	2.46	26.6
KHM-M-141-23	M	46	Lung cancer	0.95	19
KHM-M-148-23	F	51	NSCLC	0.23	4.6
KHM-M-153-23	F	73	Lung cancer	0.442	8.84
KHM-M-155-23	F	42	Lung cancer	1.44	26.6
KHM-M-161-23	M	41	Lung cancer	3.7	26.6
KHM-M-163-23	F	36	Lung Cancer	12.2	26.6
KHM-M-169-23	F	57	Lung cancer	0.49	9.8
KHM-M-178-23	M	32	Lung cancer	2.8	26.6
KHM-M-179-23	M	32	Lung cancer	0.274	5.48
KHM-M-183-23	F	24	Lung cancer	3.02	26.6
KHM-M-185-23	F	67	Lung Cancer	0.414	8.28
KHM-M-186-23	M	62	Lung cancer	0.642	12.84
KHM-M-240-23	M	63	Lung cancer	0.684	13.68
KHM-M-252-23	M	31	Lung cancer	0.352	7.04
KHM-M-263-23	M	64	Lung cancer	0.186	3.72
KHM-M-273-23	M	37	Lung cancer	0.736	14.72
KHM-M-307-23	F	75	Lung cancer	1.07	21.4
KHM-M-342-23	F	41	NSCLC	0.226	4.52
KHM-M-348-23	M	60	Lung cancer	0.68	13.6
KHM-M-354-23	M	60	Lung cancer	2.44	26.6
KHM-M-356-23	M	48	Lung cancer	0.708	14.16
KHM-M-357-23	F	68	Breast cancer	1.72	26.6
KHM-M-378-23	M	55	Lung cancer	2.06	26.6
KHM-M-386-23	F	52	NSCLC	0.274	5.48
KHM-M-388-23	M	69	Lung cancer	3.2	26.6
KHM-M-389-23	F	76	Metastatic Adenocarcinoma	0.436	8.72
KHM-M-390-23	M	58	Lung cancer	0.608	12.16
KHM-M-391-23	F	79	Lung cancer	1.6	32
KHM-M-393-23	M	82	Lung cancer	3.1	26.6
KHM-M-395-23	F	41	Lung cancer	0.918	18.36
KHM-M-398-23	M	65	Lung cancer	0.53	10.6
KHM-M-404-23	F	32	Lung cancer	5.38	26.6
KHM-M-414-23	F	36	GI junction adenocarcinoma	0.34	6.8
KHM-M-419-23	M	55	NSCLC	82.6	26.6
KHM-M-420-23	M	59	NA	0.664	13.28
KHM-M-434-23	F	57	Liver Cancer	6.14	26.6
KHM-M-44-23	M	67	Small cell carcinoma	17.1	26.6
KHM-M-445-23	M	35	unknown	0.538	10.76
KHM-M-446-23	F	27	unknown	0.712	14.24
KHM-M-447-23	M	66	unknown	0.688	13.76
KHM-M-448-23	F	30	NA	0.572	11.44
KHM-M-452-23	M	32	Thyroid Cancer	0.444	8.88
KHM-M-454-23	F	61	Triple Negative Breast Cancer	2.74	26.6
KHM-M-455-23	M	34	Lung Cancer	0.944	18.88
KHM-M-459-23	F	25	Lung cancer	2.64	26.6
KHM-M-463-23	F	47	Lung Cancer	0.72	14.4
KHM-M-48-23	M	25	Liver Cancer	3.64	26.6
KHM-M-481-23	M	68	Lung cancer	0.326	6.52
KHM-M-482-23	F	78	Lung cancer	2.44	26.6
KHM-M-509-23	F	31	Lung cancer	0.268	5.36
KHM-M-514-23	F	46	Lung Cancer	2.02	26.6

## Sheet: Supplementary Table S6
Supplementary Table S6: ddPCR based validation of variants obtained after ctDNA sequencing
SAMPLE ID	EGFR variants	Quantity of cfDNA used in NGS (ng)	Quantity of cfDNA used in dPCR (ng)	VAF by NGS (%)	VAF by dPCR (%)	DPCR EGFR panel used
M-850	p.E746_A750del	26.6	15	0.3	1	Driver mutation panel
M-216	p.E746_A750del	26.6	36	0.1	0.04	Driver mutation panel
M-110	p.E746_A750del	26.6	23	0.5	0.25	Driver mutation panel
M-491	p.E746_A750del	26.6	19.8	0.9	3.68	Driver mutation panel
M-216	p.E746_A750del	26.6	36	0.1	0.08	Single Plex assay
M786	p.E746_A750del	26.6	12.7	4	3.9	Driver mutation panel
cf205	p.E746_A750del	26.6	30	0.8	1.3	Driver mutation panel
M514	p.E746_A750del	26.6	15.2	32	27.3	Driver mutation panel
M-110	p.E746_A750del	26.6	23	0.5	0.26	Single Plex assay
WT-cf06	p.E746_A750del	26.6	11	Neg	Neg	Driver mutation panel
M-249	L858R	26.6	0.68	0.131	0.07	Driver mutation panel
cf23-2	L858R	26.6	2	2.2	3.74	Driver mutation panel
M-822	L858R	26.6	8.62	7	6.5	Driver mutation panel
M318	L858R	26.6	11.7	12	11.5	Driver mutation panel
M68	L858R	26.6	13.7	0.8	1.2	Driver mutation panel
M165	L858R	26.6	5.6	7	5.3	Driver mutation panel
M-165	T790M	26.6	5.43	1.36	1.37	Drug Resistance Panel
M165	C797S, L792F		5.43	Unknown	50	Drug Resistance Panel
